# Supplementary material for: Two new species of the genus Symphylella (Symphyla, Scolopendrellidae) from Tibet, China
Source: Zookeys. 2019 May 15;845:99–117. doi: 10.3897/zookeys.845.33566 (PMC6535459; doi:10.3897/zookeys.845.33566)
Supplement: XML Treatment for Symphylella [file zookeys.845.33566-treatment1.xml]

<!DOCTYPE tp:taxon-treatment
  PUBLIC "-//TaxonX//DTD Taxonomic Treatment Publishing DTD v0 20100105//EN" "tax-treatment-NSO.dtd">
<tp:taxon-treatment xmlns:tp="http://www.plazi.org/taxpub"><tp:treatment-meta><kwd-group><label>Taxon classification</label><kwd><named-content xmlns:xlink="http://www.w3.org/1999/xlink" content-type="kingdom">Animalia</named-content></kwd><kwd><named-content xmlns:xlink="http://www.w3.org/1999/xlink" content-type="order">Symphyla</named-content></kwd><kwd><named-content xmlns:xlink="http://www.w3.org/1999/xlink" content-type="family">Scolopendrellidae</named-content></kwd></kwd-group><mixed-citation publication-type="journal"><person-group><name><surname>Jin</surname><given-names>Ya-Li</given-names></name><name><surname>Bu</surname><given-names>Yun</given-names></name><name><surname>Jiang</surname><given-names>Yue</given-names></name></person-group><article-title>Two new species of the genus <italic><tp:taxon-name><tp:taxon-name-part taxon-name-part-type="genus" reg="Symphylella">Symphylella</tp:taxon-name-part></tp:taxon-name></italic> (<tp:taxon-name><tp:taxon-name-part taxon-name-part-type="class">Symphyla</tp:taxon-name-part></tp:taxon-name>, <tp:taxon-name><tp:taxon-name-part taxon-name-part-type="family">Scolopendrellidae</tp:taxon-name-part></tp:taxon-name>) from Tibet, China</article-title><source>Zookeys</source><day>15</day><month>5</month><year>2019</year><volume>845</volume><fpage>99</fpage><lpage>117</lpage><pub-id pub-id-type="doi">10.3897/zookeys.845.33566</pub-id></mixed-citation></tp:treatment-meta><tp:nomenclature><label>Genus</label><tp:taxon-name>
                <tp:taxon-name-part taxon-name-part-type="genus" reg="Symphylella">Symphylella</tp:taxon-name-part>
              </tp:taxon-name><tp:taxon-authority>Silvestri, 1902</tp:taxon-authority><tp:nomenclature-citation-list><tp:nomenclature-citation><tp:taxon-name>
                    <tp:taxon-name-part taxon-name-part-type="genus" reg="Symphylella"/>
                  </tp:taxon-name><comment>Type species: <tp:taxon-name><tp:taxon-name-part taxon-name-part-type="genus" reg="Symphylella">Symphylella</tp:taxon-name-part><tp:taxon-name-part taxon-name-part-type="species" reg="isabella">isabella</tp:taxon-name-part></tp:taxon-name> (Grassi, 1886) </comment></tp:nomenclature-citation></tp:nomenclature-citation-list></tp:nomenclature><tp:treatment-sec sec-type="diagnosis" id="SECID0EBHAC"><title>Diagnosis.</title><p>Central rod on head broken and distinct in both anterior and posterior portions. Antennae with 14–22 segments. Trunk with 17 tergites or fewer, with the first tergite vestigial. Triangular processes present on posterior margins of 13 tergites. Belts of longitudinal striae between processes absent. First pair of legs vestigial, <abbrev xmlns:xlink="http://www.w3.org/1999/xlink" xlink:title="apical seta" id="ABBRID0EHHAC" xlink:type="simple">as</abbrev> small protuberances with a few setae. Styli rudimentary. Coxal plates with sacs only present on 3<sup>rd</sup>–9<sup>th</sup> legs. Cerci relatively long, terminal area with transverse stripes, ending in a single long seta (<xref ref-type="bibr" rid="B1">Bagnall 1913</xref>; <xref ref-type="bibr" rid="B8">Szucsich and Scheller 2011</xref>).</p></tp:treatment-sec><tp:treatment-sec sec-type="distribution" id="SECID0E4HAC"><title>Distribution.</title><p>The genus <italic><tp:taxon-name><tp:taxon-name-part taxon-name-part-type="genus" reg="Symphylella">Symphylella</tp:taxon-name-part></tp:taxon-name></italic> currently includes 47 extant subcosmopolitan species (<xref ref-type="bibr" rid="B8">Szucsich and Scheller 2011</xref>; <xref ref-type="bibr" rid="B5">Jin and Bu 2018</xref>). It has previously been recorded from China, but the species have never been identified (<xref ref-type="bibr" rid="B9">Zhang and Wang 1992</xref>).</p><!--PageBreak --></tp:treatment-sec><ref-list><ref id="B1"><mixed-citation xmlns:xlink="http://www.w3.org/1999/xlink" xlink:type="simple"><person-group><name name-style="western"><surname>Bagnall</surname><given-names>RS</given-names></name></person-group> (<year>1913</year>) <article-title>On the classification of the order <tp:taxon-name><tp:taxon-name-part taxon-name-part-type="class">Symphyla</tp:taxon-name-part></tp:taxon-name>.</article-title><source>Journal of the Linnean Society London Zoology</source><volume>32</volume>: <fpage>195</fpage>–<lpage>199</lpage>. <ext-link xlink:type="simple" ext-link-type="doi" xlink:href="10.1111/j.1096-3642.1913.tb01775.x">https://doi.org/10.1111/j.1096-3642.1913.tb01775.x</ext-link></mixed-citation></ref><ref id="B8"><mixed-citation xmlns:xlink="http://www.w3.org/1999/xlink" xlink:type="simple"><person-group><name name-style="western"><surname>Szucsich</surname><given-names>N</given-names></name><name name-style="western"><surname>Scheller</surname><given-names>U</given-names></name></person-group> (<year>2011</year>) <article-title><tp:taxon-name><tp:taxon-name-part taxon-name-part-type="class">Symphyla</tp:taxon-name-part></tp:taxon-name>.</article-title> In: <person-group><name name-style="western"><surname>Minelli</surname><given-names>A</given-names></name></person-group> (<role>Ed.</role>) <issue-title>Treatise on Zoology—Anatomy, Taxonomy, Biology: The Myriapoda (Vol.</issue-title><source>1). Brill, Leiden</source>, <fpage>445</fpage>–<lpage>466</lpage>. <ext-link xlink:type="simple" ext-link-type="doi" xlink:href="10.1163/9789004188266_021">https://doi.org/10.1163/9789004188266_021</ext-link></mixed-citation></ref><ref id="B5"><mixed-citation xmlns:xlink="http://www.w3.org/1999/xlink" xlink:type="simple"><person-group><name name-style="western"><surname>Jin</surname><given-names>YL</given-names></name><name name-style="western"><surname>Bu</surname><given-names>Y</given-names></name></person-group> (<year>2018</year>) <article-title>First record of <italic><tp:taxon-name><tp:taxon-name-part taxon-name-part-type="genus">Scolopendrellopsis</tp:taxon-name-part></tp:taxon-name></italic> from China with the description of a new species (<tp:taxon-name><tp:taxon-name-part taxon-name-part-type="subphylum">Myriapoda</tp:taxon-name-part></tp:taxon-name>, <tp:taxon-name><tp:taxon-name-part taxon-name-part-type="class">Symphyla</tp:taxon-name-part></tp:taxon-name>).</article-title><source>ZooKeys</source><volume>789</volume>: <fpage>103</fpage>–<lpage>113</lpage>. <ext-link xlink:type="simple" ext-link-type="doi" xlink:href="10.3897/zookeys.789.27356">https://doi.org/10.3897/zookeys.789.27356</ext-link></mixed-citation></ref><ref id="B9"><mixed-citation xmlns:xlink="http://www.w3.org/1999/xlink" xlink:type="simple"><person-group><name name-style="western"><surname>Zhang</surname><given-names>CZ</given-names></name><name name-style="western"><surname>Wang</surname><given-names>DQ</given-names></name></person-group> (<year>1992</year>) <article-title><tp:taxon-name><tp:taxon-name-part taxon-name-part-type="class">Symphyla</tp:taxon-name-part></tp:taxon-name>.</article-title> In: <person-group><name name-style="western"><surname>Yin</surname><given-names>WY</given-names></name></person-group> (<role>Eds</role>) <issue-title>Subtropical Soil animals of China.</issue-title><source>Science Press, Beijing</source>, <fpage>383</fpage>–<lpage>387</lpage>. [In Chinese]</mixed-citation></ref></ref-list></tp:taxon-treatment>
