# Supplementary material for: Two new species of the genus Symphylella (Symphyla, Scolopendrellidae) from Tibet, China
Source: Zookeys. 2019 May 15;845:99–117. doi: 10.3897/zookeys.845.33566 (PMC6535459; doi:10.3897/zookeys.845.33566)
Supplement: XML Treatment for Symphylella macropora [file zookeys.845.33566-treatment2.xml]

<!DOCTYPE tp:taxon-treatment
  PUBLIC "-//TaxonX//DTD Taxonomic Treatment Publishing DTD v0 20100105//EN" "tax-treatment-NSO.dtd">
<tp:taxon-treatment xmlns:tp="http://www.plazi.org/taxpub"><tp:treatment-meta><kwd-group><label>Taxon classification</label><kwd><named-content xmlns:xlink="http://www.w3.org/1999/xlink" content-type="kingdom">Animalia</named-content></kwd><kwd><named-content xmlns:xlink="http://www.w3.org/1999/xlink" content-type="order">Symphyla</named-content></kwd><kwd><named-content xmlns:xlink="http://www.w3.org/1999/xlink" content-type="family">Scolopendrellidae</named-content></kwd></kwd-group><mixed-citation publication-type="journal"><person-group><name><surname>Jin</surname><given-names>Ya-Li</given-names></name><name><surname>Bu</surname><given-names>Yun</given-names></name><name><surname>Jiang</surname><given-names>Yue</given-names></name></person-group><article-title>Two new species of the genus <italic><tp:taxon-name><tp:taxon-name-part taxon-name-part-type="genus" reg="Symphylella">Symphylella</tp:taxon-name-part></tp:taxon-name></italic> (<tp:taxon-name><tp:taxon-name-part taxon-name-part-type="class">Symphyla</tp:taxon-name-part></tp:taxon-name>, <tp:taxon-name><tp:taxon-name-part taxon-name-part-type="family">Scolopendrellidae</tp:taxon-name-part></tp:taxon-name>) from Tibet, China</article-title><source>Zookeys</source><day>15</day><month>5</month><year>2019</year><volume>845</volume><fpage>99</fpage><lpage>117</lpage><pub-id pub-id-type="doi">10.3897/zookeys.845.33566</pub-id></mixed-citation></tp:treatment-meta><tp:nomenclature><tp:taxon-name>
                <tp:taxon-name-part taxon-name-part-type="genus" reg="Symphylella">Symphylella</tp:taxon-name-part>
                <tp:taxon-name-part taxon-name-part-type="species" reg="macropora">macropora</tp:taxon-name-part>
                <object-id xmlns:xlink="http://www.w3.org/1999/xlink" content-type="zoobank" xlink:type="simple">http://zoobank.org/7AAA91E2-37AF-45CE-B14F-9433EBD3FF75</object-id>
              </tp:taxon-name><tp:taxon-authority>Jin &amp; Bu</tp:taxon-authority><tp:taxon-status xmlns:xlink="http://www.w3.org/1999/xlink" xlink:type="simple">sp. n.</tp:taxon-status><xref ref-type="fig" rid="F1">Figures 1</xref><xref ref-type="fig" rid="F2">, 2</xref><xref ref-type="table" rid="T1">, Tables 1</xref><xref ref-type="table" rid="T2">, 2</xref><xref ref-type="table" rid="T3">, 3</xref></tp:nomenclature><tp:treatment-sec sec-type="diagnosis" id="SECID0EUKAC"><title>Diagnosis.</title><p><italic><tp:taxon-name><tp:taxon-name-part taxon-name-part-type="genus" reg="Symphylella">Symphylella</tp:taxon-name-part><tp:taxon-name-part taxon-name-part-type="species" reg="macropora">macropora</tp:taxon-name-part></tp:taxon-name></italic> sp. n. is characterized by large, elongated oval openings of the Tömösváry organs, with their inner margins of these openings covered by minute irregular teeth, <abbrev xmlns:xlink="http://www.w3.org/1999/xlink" xlink:title="apical seta" id="ABBRID0EFLAC" xlink:type="simple">as</abbrev> well <abbrev xmlns:xlink="http://www.w3.org/1999/xlink" xlink:title="apical seta" id="ABBRID0EJLAC" xlink:type="simple">as</abbrev> by having rudimentary spined sensory organs on the dorsal side of most antennal segments, and cerci with numerous long and slightly curved setae.</p></tp:treatment-sec><tp:treatment-sec sec-type="material" id="SECID0ENLAC"><title>Material examined.</title><p>Holotype, female (slide no. XZ-SY2015030) (SNHM), China, Tibet, Motuo county, Dexing town, extracted from soil samples from broadleaf forest, alt. 1100 m, <named-content xmlns:xlink="http://www.w3.org/1999/xlink" content-type="dwc:verbatimCoordinates" xlink:type="simple"><named-content content-type="geo-json" specific-use="{&#34;type&#34;:&#34;Point&#34;,&#34;coordinates&#34;:[95.433333,29.666667]}" id="NCID0EWLAC" xlink:type="simple">29°40'N, 95°26'E</named-content></named-content>, 3-XI-2015, coll. Y. Bu &amp; G. Yang. Paratypes, 6 females (slides nos. XZ-SY2015023–XZ-SY2015026, XZ-SY2015029, XZ-SY2015032) (SNHM), 3 males (slides nos. XZ-SY2015027, XZ-SY2015028, XZ-SY2015031) (SNHM), same date <abbrev xmlns:xlink="http://www.w3.org/1999/xlink" xlink:title="apical seta" id="ABBRID0E2LAC" xlink:type="simple">as</abbrev> holotype; 1 female (slide no. XZ-SY2015034) (SNHM), China, Tibet, Motuo county, Beibeng town, extracted from soil samples from broadleaf forest, alt. 1500 m, <named-content xmlns:xlink="http://www.w3.org/1999/xlink" content-type="dwc:verbatimCoordinates" xlink:type="simple"><named-content content-type="geo-json" specific-use="{&#34;type&#34;:&#34;Point&#34;,&#34;coordinates&#34;:[95.633333,29.500000]}" id="NCID0ECMAC" xlink:type="simple">29°30'N, 95°38'E</named-content></named-content>, 5-XI-2015, coll. Y. Bu &amp; G. Yang. Other materials (SNHM): 1 juvenile with 9 pairs of legs (slide no. XZ-SY2015033) (SNHM), China, Tibet, Motuo county, Beibeng town, extracted from soil samples from broadleaf forest, alt.1500 m, <named-content xmlns:xlink="http://www.w3.org/1999/xlink" content-type="dwc:verbatimCoordinates" xlink:type="simple"><named-content content-type="geo-json" specific-use="{&#34;type&#34;:&#34;Point&#34;,&#34;coordinates&#34;:[95.633333,29.500000]}" id="NCID0EKMAC" xlink:type="simple">29°30'N, 95°38'E</named-content></named-content>, 5-XI-2015, coll. Y. Bu &amp; G. Yang; 2 juveniles with 9–10 pairs of legs (slides nos. XZ-SY2015035–XZ-SY2015036) (SNHM), same date <abbrev xmlns:xlink="http://www.w3.org/1999/xlink" xlink:title="apical seta" id="ABBRID0EPMAC" xlink:type="simple">as</abbrev> holotype; 10 juveniles with 8–10 pairs of legs (slides nos. XZ-SY2015037–XZ-SY2015046) (SNHM), China, Tibet, Motuo county, Dexing town, Naerdong village, extracted from soil samples from broadleaf forest, alt. 1800 m, <named-content xmlns:xlink="http://www.w3.org/1999/xlink" content-type="dwc:verbatimCoordinates" xlink:type="simple"><named-content content-type="geo-json" specific-use="{&#34;type&#34;:&#34;Point&#34;,&#34;coordinates&#34;:[95.383333,29.500000]}" id="NCID0EWMAC" xlink:type="simple">29°30'N, 95°23'E</named-content></named-content>, 4-XI-2015, coll. Y. Bu.</p></tp:treatment-sec><tp:treatment-sec sec-type="description" id="SECID0E2MAC"><title>Description.</title><p>Adult body 1.90 mm long in average (1.55–2.71 mm, n=11), holotype 1.89 mm (Fig. <xref ref-type="fig" rid="F1">1A</xref>).</p><fig id="F1" position="float" orientation="portrait"><label>Figure 1.</label><caption><p><italic><tp:taxon-name><tp:taxon-name-part taxon-name-part-type="genus" reg="Symphylella">Symphylella</tp:taxon-name-part><tp:taxon-name-part taxon-name-part-type="species" reg="macropora">macropora</tp:taxon-name-part></tp:taxon-name></italic> sp. n. <bold>A</bold> habitus <bold>B</bold> left antenna, 15<sup>th</sup>–18<sup>th</sup> segment, dorsal view (<italic><abbrev xmlns:xlink="http://www.w3.org/1999/xlink" xlink:title="bladder-shaped organ" id="ABBRID0EBOAC" xlink:type="simple">bo</abbrev></italic>-bladder-shaped organ, <italic><abbrev xmlns:xlink="http://www.w3.org/1999/xlink" xlink:title="cavity-shaped organ" id="ABBRID0EGOAC" xlink:type="simple">co</abbrev></italic>-cavity-shaped organ) <bold>C</bold> right Tömösváry organ <bold>D</bold> head, dorsal view <bold>E</bold> first pair of legs (arrows indicate the legs) <bold>F</bold> stylus and coxal sacs of leg 3 (arrows indicate styli) <bold>G</bold> 4<sup>th</sup> tergite, left side (<italic><abbrev xmlns:xlink="http://www.w3.org/1999/xlink" xlink:title="anterolateral seta" id="ABBRID0EXOAC" xlink:type="simple">al</abbrev></italic>-anterolateral seta, <italic><abbrev xmlns:xlink="http://www.w3.org/1999/xlink" xlink:title="apical seta" id="ABBRID0E3OAC" xlink:type="simple">as</abbrev></italic>-apical seta, <italic><abbrev xmlns:xlink="http://www.w3.org/1999/xlink" xlink:title="central seta" id="ABBRID0EBPAC" xlink:type="simple">cs</abbrev></italic>-central seta, <italic><abbrev xmlns:xlink="http://www.w3.org/1999/xlink" xlink:title="inner basal seta" id="ABBRID0EGPAC" xlink:type="simple">ibs</abbrev></italic>-inner basal seta, <italic>is</italic>-inserted seta, <italic><abbrev xmlns:xlink="http://www.w3.org/1999/xlink" xlink:title="lateromarginal seta" id="ABBRID0ENPAC" xlink:type="simple">lms</abbrev></italic>-lateromarginal seta) <bold>H</bold> 1<sup>st</sup>–3<sup>rd</sup> tergites <bold>I</bold> 4<sup>th</sup>–5<sup>th</sup> tergites <bold>J</bold> 13<sup>th</sup>–15<sup>th</sup> tergites. Scale bars: 100 μm (<bold>A</bold>); 20 μm (<bold>B–J</bold>).</p></caption><graphic xmlns:xlink="http://www.w3.org/1999/xlink" xlink:href="zookeys-845-099-g001.jpg" position="float" orientation="portrait" xlink:type="simple" id="oo_301026.jpg"/></fig><p><italic>Head</italic> length 210–270 μm, width 225–300 μm, with widest part somewhat behind the middle on a level with the points of articulation of mandibles. Central rod distinct in both anterior (50–70 μm) and posterior (58–75 μm) portions, with a middle knot. Anterior branches well developed, median branches vestigial. Head dorsally moderately covered with setae of different length, longest setae (25–35 μm) located most anteriorly, at least 3.0 times <abbrev xmlns:xlink="http://www.w3.org/1999/xlink" xlink:title="apical seta" id="ABBRID0ERAAE" xlink:type="simple">as</abbrev> long <abbrev xmlns:xlink="http://www.w3.org/1999/xlink" xlink:title="apical seta" id="ABBRID0EVAAE" xlink:type="simple">as</abbrev> central ones (8–12 μm). Cuticle at anterolateral part of head with rather coarse granulation. Tömösváry organ surrounded by fine granulation, other areas with fine dense granulation (Fig. <xref ref-type="fig" rid="F1">1D</xref>).</p><p><italic>Tömösváry organ</italic> oval, length 19–32 μm, width 10–22 μm, at least half of greatest diameter of 3<sup>rd</sup> antennal segment (35–50 μm), openings large and elongated oval (length 13–26 μm, width 5–10 μm), with their inner margins covered by minute irregular teeth (Figs <xref ref-type="fig" rid="F1">1C</xref>, <xref ref-type="fig" rid="F1">1D</xref>).</p><p><italic>Mouthparts</italic> Mandible with two fused lamellae and 11 teeth in total (Fig. <xref ref-type="fig" rid="F2">2A</xref>). First maxilla with two lobes, inner lobe with four hook-shaped teeth, palp bud-like with 1 distal point close to outer lobe (Fig. <xref ref-type="fig" rid="F2">2B</xref>). Anterior part of second maxilla with many small protuberances which carry one seta each, distal setae thickened; posterior part with sparse setae. Cuticle of maxilla and labium covered with pubescence.</p><fig id="F2" position="float" orientation="portrait"><label>Figure 2.</label><caption><p><italic><tp:taxon-name><tp:taxon-name-part taxon-name-part-type="genus" reg="Symphylella">Symphylella</tp:taxon-name-part><tp:taxon-name-part taxon-name-part-type="species" reg="macropora">macropora</tp:taxon-name-part></tp:taxon-name></italic> sp. n. <bold>A</bold> mandible <bold>B</bold> first maxilla <bold>C–D</bold> 15<sup>th</sup>–18<sup>th</sup> segments of left antenna <bold>C</bold> dorsal view (<italic><abbrev xmlns:xlink="http://www.w3.org/1999/xlink" xlink:title="bladder-shaped organ" id="ABBRID0EXCAE" xlink:type="simple">bo</abbrev></italic>-bladder-shaped organ, <italic><abbrev xmlns:xlink="http://www.w3.org/1999/xlink" xlink:title="cavity-shaped organ" id="ABBRID0E3CAE" xlink:type="simple">co</abbrev></italic>-cavity-shaped organ, <italic><abbrev xmlns:xlink="http://www.w3.org/1999/xlink" xlink:title="rudimentary spined sensory organ" id="ABBRID0EBDAE" xlink:type="simple">rso</abbrev></italic>-rudimentary spined sensory organ, <italic><abbrev xmlns:xlink="http://www.w3.org/1999/xlink" xlink:title="spined sensory organ" id="ABBRID0EGDAE" xlink:type="simple">so</abbrev></italic>-spined sensory organ) <bold>D</bold> ventral view <bold>E</bold> 4<sup>th</sup>–5<sup>th</sup> segments of right antenna, dorsal view <bold>F</bold> 12<sup>th</sup> leg <bold>G</bold> stylus on base of 4<sup>th</sup> leg <bold>H</bold> right cercus, dorsal view. Scale bars: 20 μm (<bold>A–F, H</bold>); 5 μm (<bold>G</bold>).</p></caption><graphic xmlns:xlink="http://www.w3.org/1999/xlink" xlink:href="zookeys-845-099-g002.jpg" position="float" orientation="portrait" xlink:type="simple" id="oo_301027.jpg"/></fig><p><italic>Antennae</italic> with 16–23 segments (18 in holotype), length 570–680 μm (620 μm in holotype), about 0.3 of body length. 1<sup>st</sup> segment cylindrical, much shorter than follow<!--PageBreak -->ing ones, greatest diameter wider than long (37–45 μm, 13–33 μm), with 2–3 microsetae and 6–9 long mesosetae in one whorl, longest seta (20–24 μm) inserted at inner side and distinctly longer than outer ones (15–18 μm). 2<sup>nd</sup> segment wider (35–44 μm) than long (28–35 μm), with eight or nine setae evenly inserted around antennal wall, <!--PageBreak -->interior setae (23–26 μm) slightly longer than exterior ones (16–19 μm). Chaetotaxy of 3<sup>rd</sup> segment like preceding ones. Setae on basal segments slender and on distal segments shorter. Basal segments of antennae with only primary whorl of setae, in middle and subapical segments with several minute setae in secondary whorl. Three kinds of sensory organs on most antenna segments: <italic><abbrev xmlns:xlink="http://www.w3.org/1999/xlink" xlink:title="rudimentary spined sensory organ" id="ABBRID0E4EAE" xlink:type="simple">rso</abbrev></italic> on dorsal side of most segments (Figs <xref ref-type="fig" rid="F2">2C</xref>, <xref ref-type="fig" rid="F2">2E</xref>); <italic><abbrev xmlns:xlink="http://www.w3.org/1999/xlink" xlink:title="cavity-shaped organ" id="ABBRID0EKFAE" xlink:type="simple">co</abbrev></italic> on dorsal side of 3<sup>rd</sup>–21<sup>th</sup> segments; <italic><abbrev xmlns:xlink="http://www.w3.org/1999/xlink" xlink:title="bladder-shaped organ" id="ABBRID0ETFAE" xlink:type="simple">bo</abbrev></italic> on subapical 5–9 segments (Figs <xref ref-type="fig" rid="F1">1B</xref>, <xref ref-type="fig" rid="F2">2C</xref>, <xref ref-type="fig" rid="F2">2D</xref>). Apical segment subspherical, somewhat wider than long (width 28–32 μm, length 24–26 μm), with 13–15 setae on distal half and 2 baculiform organs on apex, 4–7 <italic><abbrev xmlns:xlink="http://www.w3.org/1999/xlink" xlink:title="spined sensory organ" id="ABBRID0EEGAE" xlink:type="simple">so</abbrev></italic> consisting of 3–4 curved spines around a central pillar in depressions in distal surface (Figs <xref ref-type="fig" rid="F2">2C</xref>, <xref ref-type="fig" rid="F2">2D</xref>). All segments covered with short pubescence. Chaetotaxy and sensory organs of antennae are given in table 1.</p><table-wrap id="T1" position="float" orientation="portrait"><label>Table 1.</label><caption><p>Numbers of setae and sensory organs of antennae (holotype).</p></caption><table id="TID0EZNBG" rules="all"><tbody><tr><td rowspan="2" colspan="1">
                        <bold>Segments</bold>
                      </td><td rowspan="2" colspan="1">
                        <bold>Nos. of primary whorl setae</bold>
                      </td><td rowspan="2" colspan="1">
                        <bold>Nos. of secondary whorl setae</bold>
                      </td><td rowspan="2" colspan="1">
                        <bold>Rudimentary spined sensory organs (<abbrev xmlns:xlink="http://www.w3.org/1999/xlink" xlink:title="rudimentary spined sensory organ" id="ABBRID0EVHAE" xlink:type="simple">rso</abbrev>)</bold>
                      </td><td rowspan="1" colspan="1">
                        <bold>Cavity-shaped organs (<abbrev xmlns:xlink="http://www.w3.org/1999/xlink" xlink:title="cavity-shaped organ" id="ABBRID0EAIAE" xlink:type="simple">co</abbrev>)</bold>
                      </td><td rowspan="1" colspan="2">
                        <bold>Bladder-shaped organs (<abbrev xmlns:xlink="http://www.w3.org/1999/xlink" xlink:title="bladder-shaped organ" id="ABBRID0ELIAE" xlink:type="simple">bo</abbrev>)</bold>
                      </td></tr><tr><td rowspan="1" colspan="1">
                        <bold>Dorsal</bold>
                      </td><td rowspan="1" colspan="1">
                        <bold>Dorsal</bold>
                      </td><td rowspan="1" colspan="1">
                        <bold>Ventral</bold>
                      </td></tr><tr><td rowspan="1" colspan="1">1<sup>st</sup></td><td rowspan="1" colspan="1">6</td><td rowspan="1" colspan="1"/><td rowspan="1" colspan="1">1</td><td rowspan="1" colspan="1"/><td rowspan="1" colspan="1"/><td rowspan="1" colspan="1"/></tr><tr><td rowspan="1" colspan="1">2<sup>nd</sup></td><td rowspan="1" colspan="1">8</td><td rowspan="1" colspan="1"/><td rowspan="1" colspan="1">1</td><td rowspan="1" colspan="1"/><td rowspan="1" colspan="1"/><td rowspan="1" colspan="1"/></tr><tr><td rowspan="1" colspan="1">3<sup>rd</sup></td><td rowspan="1" colspan="1">8</td><td rowspan="1" colspan="1"/><td rowspan="1" colspan="1">1</td><td rowspan="1" colspan="1"/><td rowspan="1" colspan="1"/><td rowspan="1" colspan="1"/></tr><tr><td rowspan="1" colspan="1">4<sup>th</sup></td><td rowspan="1" colspan="1">9</td><td rowspan="1" colspan="1"/><td rowspan="1" colspan="1">1</td><td rowspan="1" colspan="1"/><td rowspan="1" colspan="1"/><td rowspan="1" colspan="1"/></tr><tr><td rowspan="1" colspan="1">5<sup>th</sup></td><td rowspan="1" colspan="1">10</td><td rowspan="1" colspan="1"/><td rowspan="1" colspan="1">1</td><td rowspan="1" colspan="1"/><td rowspan="1" colspan="1"/><td rowspan="1" colspan="1"/></tr><tr><td rowspan="1" colspan="1">6<sup>th</sup></td><td rowspan="1" colspan="1">10</td><td rowspan="1" colspan="1"/><td rowspan="1" colspan="1">1</td><td rowspan="1" colspan="1"/><td rowspan="1" colspan="1"/><td rowspan="1" colspan="1"/></tr><tr><td rowspan="1" colspan="1">7<sup>th</sup></td><td rowspan="1" colspan="1">11</td><td rowspan="1" colspan="1"/><td rowspan="1" colspan="1">1</td><td rowspan="1" colspan="1"/><td rowspan="1" colspan="1"/><td rowspan="1" colspan="1"/></tr><tr><td rowspan="1" colspan="1">8<sup>th</sup></td><td rowspan="1" colspan="1">11</td><td rowspan="1" colspan="1"/><td rowspan="1" colspan="1">1</td><td rowspan="1" colspan="1"/><td rowspan="1" colspan="1"/><td rowspan="1" colspan="1"/></tr><tr><td rowspan="1" colspan="1">9<sup>th</sup></td><td rowspan="1" colspan="1">11</td><td rowspan="1" colspan="1"/><td rowspan="1" colspan="1">1</td><td rowspan="1" colspan="1"/><td rowspan="1" colspan="1"/><td rowspan="1" colspan="1"/></tr><tr><td rowspan="1" colspan="1">10<sup>th</sup></td><td rowspan="1" colspan="1">11</td><td rowspan="1" colspan="1"/><td rowspan="1" colspan="1">1</td><td rowspan="1" colspan="1"/><td rowspan="1" colspan="1"/><td rowspan="1" colspan="1"/></tr><tr><td rowspan="1" colspan="1">11<sup>th</sup></td><td rowspan="1" colspan="1">11</td><td rowspan="1" colspan="1">3</td><td rowspan="1" colspan="1">1</td><td rowspan="1" colspan="1"/><td rowspan="1" colspan="1"/><td rowspan="1" colspan="1"/></tr><tr><td rowspan="1" colspan="1">12<sup>th</sup></td><td rowspan="1" colspan="1">12</td><td rowspan="1" colspan="1">4</td><td rowspan="1" colspan="1">1</td><td rowspan="1" colspan="1"/><td rowspan="1" colspan="1"/><td rowspan="1" colspan="1"/></tr><tr><td rowspan="1" colspan="1">13<sup>th</sup></td><td rowspan="1" colspan="1">12</td><td rowspan="1" colspan="1">4</td><td rowspan="1" colspan="1">1</td><td rowspan="1" colspan="1">2</td><td rowspan="1" colspan="1">2</td><td rowspan="1" colspan="1"/></tr><tr><td rowspan="1" colspan="1">14<sup>th</sup></td><td rowspan="1" colspan="1">12</td><td rowspan="1" colspan="1">4</td><td rowspan="1" colspan="1">1</td><td rowspan="1" colspan="1">3</td><td rowspan="1" colspan="1">3</td><td rowspan="1" colspan="1"/></tr><tr><td rowspan="1" colspan="1">15<sup>th</sup></td><td rowspan="1" colspan="1">12</td><td rowspan="1" colspan="1">4</td><td rowspan="1" colspan="1">1</td><td rowspan="1" colspan="1">9</td><td rowspan="1" colspan="1">3</td><td rowspan="1" colspan="1">6</td></tr><tr><td rowspan="1" colspan="1">16<sup>th</sup></td><td rowspan="1" colspan="1">12</td><td rowspan="1" colspan="1">4</td><td rowspan="1" colspan="1">1</td><td rowspan="1" colspan="1">11</td><td rowspan="1" colspan="1">4</td><td rowspan="1" colspan="1">7</td></tr><tr><td rowspan="1" colspan="1">17<sup>th</sup></td><td rowspan="1" colspan="1">12</td><td rowspan="1" colspan="1">5</td><td rowspan="1" colspan="1">1</td><td rowspan="1" colspan="1"/><td rowspan="1" colspan="1">4</td><td rowspan="1" colspan="1">8</td></tr></tbody></table></table-wrap><p><italic>Trunk</italic> with 17 tergites. Most tergites overlap, with intertergal zones present between adjacent tergites, except for borders between 14<sup>th</sup> and 15<sup>th</sup>, <abbrev xmlns:xlink="http://www.w3.org/1999/xlink" xlink:title="apical seta" id="ABBRID0EDWAE" xlink:type="simple">as</abbrev> well <abbrev xmlns:xlink="http://www.w3.org/1999/xlink" xlink:title="apical seta" id="ABBRID0EHWAE" xlink:type="simple">as</abbrev> 16<sup>th</sup> and 17<sup>th</sup> tergite. Tergites 2–13, and 15 each with one pair of triangular processes. Basal distance between processes of 4<sup>th</sup>–13<sup>th</sup>and 15<sup>th</sup> tergites longer than their length from base to tip, and the latter shorter than its basal wide (Table <xref ref-type="table" rid="T2">2</xref>). Anterolateral setae of 2<sup>nd</sup>, 3<sup>rd</sup>, 4<sup>th</sup>, 6<sup>th</sup>, 7<sup>th</sup>, 9<sup>th</sup> and10<sup>th</sup> tergites distinctly longer than other lateromarginal setae, that of 5<sup>th</sup>, 8<sup>th</sup>, 11<sup>th</sup>–13<sup>th</sup> and 15<sup>th</sup> subequal or slightly longer than other lateromarginal setae. Triangular processes without ovoid swollen ends (Fig. <xref ref-type="fig" rid="F1">1G</xref>). One to three inserted setae (setae between inner basal seta and apical seta). All tergites pubescent.</p><table-wrap id="T2" position="float" orientation="portrait"><label>Table 2.</label><caption><p>Chaetotaxy of tergites (holotype in brackets).</p></caption><table id="TID0EQCAI" rules="all"><tbody><tr><td rowspan="1" colspan="1">
                        <bold>No. of tergites</bold>
                      </td><td rowspan="1" colspan="1">
                        <bold>Lateromarginal setae</bold>
                      </td><td rowspan="1" colspan="1">
                        <bold>Inserted seta</bold>
                      </td><td rowspan="1" colspan="1">
                        <bold>Central setae</bold>
                      </td><td rowspan="1" colspan="1">
                        <bold>Other setae</bold>
                      </td></tr><tr><td rowspan="1" colspan="1">1<sup>st</sup></td><td rowspan="1" colspan="1"/><td rowspan="1" colspan="1"/><td rowspan="1" colspan="1"/><td rowspan="1" colspan="1"/></tr><tr><td rowspan="1" colspan="1">2<sup>nd</sup></td><td rowspan="1" colspan="1">5–8 (5)</td><td rowspan="1" colspan="1">1–2 (1)</td><td rowspan="1" colspan="1">1–4 (1)</td><td rowspan="1" colspan="1">6–13 (8)</td></tr><tr><td rowspan="1" colspan="1">3<sup>rd</sup></td><td rowspan="1" colspan="1">6–10 (6–8)</td><td rowspan="1" colspan="1">1–3 (1)</td><td rowspan="1" colspan="1">1–4 (1)</td><td rowspan="1" colspan="1">14–25 (14)</td></tr><tr><td rowspan="1" colspan="1">4<sup>th</sup></td><td rowspan="1" colspan="1">5–7 (5)</td><td rowspan="1" colspan="1">1–3 (1)</td><td rowspan="1" colspan="1">2–5 (2)</td><td rowspan="1" colspan="1">7–15 (7)</td></tr><tr><td rowspan="1" colspan="1">5<sup>th</sup></td><td rowspan="1" colspan="1">5–8 (5)</td><td rowspan="1" colspan="1">1–4 (1)</td><td rowspan="1" colspan="1">2–5 (2)</td><td rowspan="1" colspan="1">9–15 (9)</td></tr><tr><td rowspan="1" colspan="1">6<sup>th</sup></td><td rowspan="1" colspan="1">8–11 (8)</td><td rowspan="1" colspan="1">1–3 (1)</td><td rowspan="1" colspan="1">2–6 (2)</td><td rowspan="1" colspan="1">16–36 (16)</td></tr><tr><td rowspan="1" colspan="1">7<sup>th</sup></td><td rowspan="1" colspan="1">4–8 (4)</td><td rowspan="1" colspan="1">1–3 (1)</td><td rowspan="1" colspan="1">4–7 (4)</td><td rowspan="1" colspan="1">9–15 (9)</td></tr><tr><td rowspan="1" colspan="1">8<sup>th</sup></td><td rowspan="1" colspan="1">5–9 (5–6)</td><td rowspan="1" colspan="1">1–3 (1)</td><td rowspan="1" colspan="1">3–5 (3)</td><td rowspan="1" colspan="1">8–17 (8)</td></tr><tr><td rowspan="1" colspan="1">9<sup>th</sup></td><td rowspan="1" colspan="1">8–12 (8)</td><td rowspan="1" colspan="1">1–3 (1)</td><td rowspan="1" colspan="1">3–6 (3)</td><td rowspan="1" colspan="1">14–32 (14)</td></tr><tr><td rowspan="1" colspan="1">10<sup>th</sup></td><td rowspan="1" colspan="1">5–7 (6)</td><td rowspan="1" colspan="1">1–2 (1)</td><td rowspan="1" colspan="1">3–6 (3)</td><td rowspan="1" colspan="1">7–15 (7)</td></tr><tr><td rowspan="1" colspan="1">11<sup>th</sup></td><td rowspan="1" colspan="1">5–8 (5)</td><td rowspan="1" colspan="1">1–3 (1)</td><td rowspan="1" colspan="1">2–6 (2)</td><td rowspan="1" colspan="1">7–16 (7)</td></tr><tr><td rowspan="1" colspan="1">12<sup>th</sup></td><td rowspan="1" colspan="1">6–10 (6–7)</td><td rowspan="1" colspan="1">1–3 (1)</td><td rowspan="1" colspan="1">2–6 (2)</td><td rowspan="1" colspan="1">16–31 (16)</td></tr><tr><td rowspan="1" colspan="1">13<sup>th</sup></td><td rowspan="1" colspan="1">4–7 (4)</td><td rowspan="1" colspan="1">0–2 (0–1)</td><td rowspan="1" colspan="1">2–5 (2)</td><td rowspan="1" colspan="1">6–13 (6)</td></tr><tr><td rowspan="1" colspan="1">14<sup>th</sup></td><td rowspan="1" colspan="1">11–17 (11)*</td><td rowspan="1" colspan="1"/><td rowspan="1" colspan="1"/><td rowspan="1" colspan="1">3–11 (3)</td></tr><tr><td rowspan="1" colspan="1">15<sup>th</sup></td><td rowspan="1" colspan="1">5–9 (5–6)</td><td rowspan="1" colspan="1">0–2 (0–1)</td><td rowspan="1" colspan="1">1–3 (1)</td><td rowspan="1" colspan="1">11–24 (11)</td></tr><tr><td rowspan="1" colspan="1">16<sup>th</sup></td><td rowspan="1" colspan="1">6–14 (6)*</td><td rowspan="1" colspan="1"/><td rowspan="1" colspan="1"/><td rowspan="1" colspan="1">2–7 (2)</td></tr><tr><td rowspan="1" colspan="1">17<sup>th</sup></td><td rowspan="1" colspan="1"/><td rowspan="1" colspan="1"/><td rowspan="1" colspan="1"/><td rowspan="1" colspan="1">20–31(20)</td></tr></tbody></table><table-wrap-foot><fn><p>Note: * – marginal setae.</p></fn></table-wrap-foot></table-wrap><p><italic>Tergites</italic> 1<sup>st</sup> tergite reduced and build up of two short plates separated in the median axis of the body, with 6–9 short setae in a row. 2<sup>nd</sup> tergite complete, with two posterior <!--PageBreak -->processes, 5–8 lateromarginal setae, 1–2 inserted setae, 1–4 central setae, with anterolateral setae distinctly longer than other lateromarginal setae, processes approximately 0.9 times <abbrev xmlns:xlink="http://www.w3.org/1999/xlink" xlink:title="apical seta" id="ABBRID0EADAG" xlink:type="simple">as</abbrev> long <abbrev xmlns:xlink="http://www.w3.org/1999/xlink" xlink:title="apical seta" id="ABBRID0EEDAG" xlink:type="simple">as</abbrev> broad, basal distance between processes approximately 0.7 times <abbrev xmlns:xlink="http://www.w3.org/1999/xlink" xlink:title="apical seta" id="ABBRID0EIDAG" xlink:type="simple">as</abbrev> long <abbrev xmlns:xlink="http://www.w3.org/1999/xlink" xlink:title="apical seta" id="ABBRID0EMDAG" xlink:type="simple">as</abbrev> their length. 3<sup>rd</sup> tergite entire, broader and longer than preceding one with ratios mentioned nearly the same <abbrev xmlns:xlink="http://www.w3.org/1999/xlink" xlink:title="apical seta" id="ABBRID0ESDAG" xlink:type="simple">as</abbrev> for the 2<sup>nd</sup> tergite, 6–10 lateromarginal setae (Fig. <xref ref-type="fig" rid="F1">1H</xref>). 4<sup>th</sup> tergite broader than 3<sup>rd</sup> tergite, with ratios approximately 0.7 and 1.4 respectively, 5–7 lateromarginal setae (Fig. <xref ref-type="fig" rid="F1">1I</xref>). Shape and chaetotaxy of 5<sup>th</sup>–7<sup>th</sup>, 8<sup>th</sup>–10<sup>th</sup>, and 11<sup>th</sup>–13<sup>th</sup> tergite similar <abbrev xmlns:xlink="http://www.w3.org/1999/xlink" xlink:title="apical seta" id="ABBRID0EQEAG" xlink:type="simple">as</abbrev> 2<sup>nd</sup>–4<sup>th</sup> tergite. 15<sup>th</sup> tergite shorter with smaller processes than remaining long tergites (3<sup>rd</sup>, 6<sup>th</sup>, 9<sup>th</sup> and 12<sup>th</sup> tergites). 14<sup>th</sup> and 16<sup>th</sup> tergites without processes, with 11–17 and 6–14 marginal setae respectively (Fig. <xref ref-type="fig" rid="F1">1J</xref>). 17<sup>th</sup> tergite with 20–31 setae. Chaetotaxy and measurements of tergites are given in Table <xref ref-type="table" rid="T2">2</xref>, <xref ref-type="table" rid="T3">3</xref>.</p><table-wrap id="T3" position="float" orientation="portrait"><label>Table 3.</label><caption><p>Measurements of tergites and processes (mean ± se, <italic>n</italic> = 11) (in μm).</p></caption><table id="TID0EZNBGHYT" rules="all"><tbody><tr><td rowspan="1" colspan="1">
                        <bold>No. of tergites</bold>
                      </td><td rowspan="1" colspan="1">
                        <bold>Length</bold>
                      </td><td rowspan="1" colspan="1">
                        <bold>Width</bold>
                      </td><td rowspan="1" colspan="1">
                        <bold>Length of processes</bold>
                      </td><td rowspan="1" colspan="1">
                        <bold>Basal width of processes</bold>
                      </td><td rowspan="1" colspan="1">
                        <bold>Basal distance between processes</bold>
                      </td></tr><tr><td rowspan="1" colspan="1">1<sup>st</sup></td><td rowspan="1" colspan="1">35.6±3.1</td><td rowspan="1" colspan="1">148±9.9</td><td rowspan="1" colspan="1"/><td rowspan="1" colspan="1"/><td rowspan="1" colspan="1"/></tr><tr><td rowspan="1" colspan="1">2<sup>nd</sup></td><td rowspan="1" colspan="1">62.9±4.6</td><td rowspan="1" colspan="1">146.7±4.7</td><td rowspan="1" colspan="1">39.5±1.9</td><td rowspan="1" colspan="1">45.4±2.8</td><td rowspan="1" colspan="1">27.6±1.4</td></tr><tr><td rowspan="1" colspan="1">3<sup>rd</sup></td><td rowspan="1" colspan="1">107.5±6.2</td><td rowspan="1" colspan="1">179.3±4.9</td><td rowspan="1" colspan="1">42±1.7</td><td rowspan="1" colspan="1">50.8±2.7</td><td rowspan="1" colspan="1">30.8±1.6</td></tr><tr><td rowspan="1" colspan="1">4<sup>th</sup></td><td rowspan="1" colspan="1">71.2±7.6</td><td rowspan="1" colspan="1">193.8±10.2</td><td rowspan="1" colspan="1">37±1.5</td><td rowspan="1" colspan="1">55±2.9</td><td rowspan="1" colspan="1">53.1±1.5</td></tr><tr><td rowspan="1" colspan="1">5<sup>th</sup></td><td rowspan="1" colspan="1">80±6.8</td><td rowspan="1" colspan="1">189±5.9</td><td rowspan="1" colspan="1">42±0.8</td><td rowspan="1" colspan="1">52.6±2.5</td><td rowspan="1" colspan="1">53.7±2.9</td></tr><tr><td rowspan="1" colspan="1">6<sup>th</sup></td><td rowspan="1" colspan="1">122.9±9.3</td><td rowspan="1" colspan="1">229.3±8.4</td><td rowspan="1" colspan="1">45.7±1.3</td><td rowspan="1" colspan="1">54.3±2</td><td rowspan="1" colspan="1">58.9±2.4</td></tr><tr><td rowspan="1" colspan="1">7<sup>th</sup></td><td rowspan="1" colspan="1">78.6±8</td><td rowspan="1" colspan="1">237.3±8.1</td><td rowspan="1" colspan="1">38.6±0.8</td><td rowspan="1" colspan="1">60.5±3.6</td><td rowspan="1" colspan="1">71.3±2.2</td></tr><tr><td rowspan="1" colspan="1">8<sup>th</sup></td><td rowspan="1" colspan="1">90.1±8</td><td rowspan="1" colspan="1">209.5±6.8</td><td rowspan="1" colspan="1">40.9±1.5</td><td rowspan="1" colspan="1">51.7±2.4</td><td rowspan="1" colspan="1">65.7±3.7</td></tr><tr><td rowspan="1" colspan="1">9<sup>th</sup></td><td rowspan="1" colspan="1">138.1±9.5</td><td rowspan="1" colspan="1">245.3±8.6</td><td rowspan="1" colspan="1">45.7±1.7</td><td rowspan="1" colspan="1">56.6±2.6</td><td rowspan="1" colspan="1">64.7±3.7</td></tr><tr><td rowspan="1" colspan="1">10<sup>th</sup></td><td rowspan="1" colspan="1">76.4±9</td><td rowspan="1" colspan="1">252.6±9.7</td><td rowspan="1" colspan="1">37.6±1.3</td><td rowspan="1" colspan="1">58.7±3.2</td><td rowspan="1" colspan="1">80.5±3.1</td></tr><tr><td rowspan="1" colspan="1">11<sup>th</sup></td><td rowspan="1" colspan="1">85.7±6.9</td><td rowspan="1" colspan="1">204.7±10.5</td><td rowspan="1" colspan="1">42.6±1.6</td><td rowspan="1" colspan="1">55.8±2.8</td><td rowspan="1" colspan="1">71.4±2.5</td></tr><tr><td rowspan="1" colspan="1">12<sup>th</sup></td><td rowspan="1" colspan="1">121.7±7.7</td><td rowspan="1" colspan="1">258.7±7.6</td><td rowspan="1" colspan="1">41.5±2.1</td><td rowspan="1" colspan="1">60±4.1</td><td rowspan="1" colspan="1">70.3±3.2</td></tr><tr><td rowspan="1" colspan="1">13<sup>th</sup></td><td rowspan="1" colspan="1">75±6</td><td rowspan="1" colspan="1">242.9±8.9</td><td rowspan="1" colspan="1">32.5±1.9</td><td rowspan="1" colspan="1">57.9±3.4</td><td rowspan="1" colspan="1">75.9±3.6</td></tr><tr><td rowspan="1" colspan="1">14<sup>th</sup></td><td rowspan="1" colspan="1">73.1±5.4</td><td rowspan="1" colspan="1">202.7±5.8</td><td rowspan="1" colspan="1"/><td rowspan="1" colspan="1"/><td rowspan="1" colspan="1"/></tr><tr><td rowspan="1" colspan="1">15<sup>th</sup></td><td rowspan="1" colspan="1">88.7±7.1</td><td rowspan="1" colspan="1">210.2±13.7</td><td rowspan="1" colspan="1">32±1.9</td><td rowspan="1" colspan="1">49.3±3.3</td><td rowspan="1" colspan="1">56.4±3.9</td></tr><tr><td rowspan="1" colspan="1">16<sup>th</sup></td><td rowspan="1" colspan="1">62.2±2.7</td><td rowspan="1" colspan="1">170.7±11.6</td><td rowspan="1" colspan="1"/><td rowspan="1" colspan="1"/><td rowspan="1" colspan="1"/></tr><tr><td rowspan="1" colspan="1">17<sup>th</sup></td><td rowspan="1" colspan="1">104.8±2.7</td><td rowspan="1" colspan="1">143.8±10.3</td><td rowspan="1" colspan="1"/><td rowspan="1" colspan="1"/><td rowspan="1" colspan="1"/></tr></tbody></table></table-wrap><p><italic>Legs</italic> 1<sup>st</sup> pair of legs reduced to two small hairy cupules, each with two long setae (Fig. <xref ref-type="fig" rid="F1">1E</xref>). Basal areas of legs 2–12 each with 4–6 setae (Fig. <xref ref-type="fig" rid="F1">1F</xref>). Leg 12 about 0.1 time <abbrev xmlns:xlink="http://www.w3.org/1999/xlink" xlink:title="apical seta" id="ABBRID0E1SAG" xlink:type="simple">as</abbrev> long <abbrev xmlns:xlink="http://www.w3.org/1999/xlink" xlink:title="apical seta" id="ABBRID0E5SAG" xlink:type="simple">as</abbrev> body, subequal length with head. Trochanter longer than wide (52–76 μm, 40–56 μm) with 6–8 subequal setae. Femur <abbrev xmlns:xlink="http://www.w3.org/1999/xlink" xlink:title="apical seta" id="ABBRID0ECTAG" xlink:type="simple">as</abbrev> long <abbrev xmlns:xlink="http://www.w3.org/1999/xlink" xlink:title="apical seta" id="ABBRID0EGTAG" xlink:type="simple">as</abbrev> wide (32–42 μm, 30–41 μm), with 4–6 setae and one of them (17–28 μm) distinctly longer than others (10–20 μm); pubescent dorsally, ventrally with cuticular thickenings in pattern of large scales. Tibia nearly 2 times longer than wide (40–60 μm, 23–30 μm), with 5–7 dorsal setae and the longest one slightly shorter than greatest diameter of tibia (19–28 μm).Tarsus subcylindrical, at least 3 times <abbrev xmlns:xlink="http://www.w3.org/1999/xlink" xlink:title="apical seta" id="ABBRID0EKTAG" xlink:type="simple">as</abbrev> long <abbrev xmlns:xlink="http://www.w3.org/1999/xlink" xlink:title="apical seta" id="ABBRID0EOTAG" xlink:type="simple">as</abbrev> wide (50–70 μm, 15–20 μm), with 6–9 setae: 3 straight and protruding, 2 curved and depressed; longest setae (20–27 μm) about same length of greatest width of podomere, and 2 ventral setae inserted near claw distinctly shorter than dorsal ones. Claws rather curved, anterior one distinctly longer and <!--PageBreak -->broader than posterior one, the latter more curved than the former (Fig. <xref ref-type="fig" rid="F2">2F</xref>). All legs covered with dense pubescence except areas with cuticular thickenings.</p><p><italic>Coxal sacs</italic> present at bases of 3<sup>rd</sup>–9<sup>th</sup> pairs of legs, fully developed, each with 4 setae on its surface (Fig. <xref ref-type="fig" rid="F1">1F</xref>).</p><p><italic>Styli</italic> present at base of 3<sup>rd</sup>–12<sup>th</sup> pairs of legs, subconical (length 6–9 μm, width 4–6 μm), basal part with straight hairs; distal one fourth hairless and blunt (3–6 μm) (Figs <xref ref-type="fig" rid="F1">1F</xref>, <xref ref-type="fig" rid="F2">2G</xref>).</p><p><italic><tp:taxon-name><tp:taxon-name-part taxon-name-part-type="genus" reg="Sense">Sense</tp:taxon-name-part><tp:taxon-name-part taxon-name-part-type="species" reg="calicles">calicles</tp:taxon-name-part></tp:taxon-name></italic> with smooth margin to pit, length about the same <abbrev xmlns:xlink="http://www.w3.org/1999/xlink" xlink:title="apical seta" id="ABBRID0EBVAG" xlink:type="simple">as</abbrev> outer diameter (18–39 μm, 20–35 μm). Sensory seta inserted in cup center, extremely long, length 130–165 μm, at least 5.5 times longer than other two lateral setae (20–35 μm, 14–22 μm respectively) that inserted at the edge of cup.</p><p><italic>Cerci</italic> subuliform, short, about 0.6 of head length and leg 12, length at least three times <abbrev xmlns:xlink="http://www.w3.org/1999/xlink" xlink:title="apical seta" id="ABBRID0EOVAG" xlink:type="simple">as</abbrev> long <abbrev xmlns:xlink="http://www.w3.org/1999/xlink" xlink:title="apical seta" id="ABBRID0ESVAG" xlink:type="simple">as</abbrev> its greatest width (126–172 μm, 40–53 μm), moderately covered with subequal length and slightly curved setae, with longest (20–40 μm) at least half of the greatest width of the cerci, terminal area (23–32 μm) short, circled by 6–8 layers of curved ridges. Terminal setae length 18–28 μm (Fig. <xref ref-type="fig" rid="F2">2H</xref>).</p></tp:treatment-sec><tp:treatment-sec sec-type="etymology" id="SECID0E1VAG"><title>Etymology.</title><p>The species name <italic>macropora</italic> is referring to the large opening of the Tömösváry organ.</p></tp:treatment-sec><tp:treatment-sec sec-type="distribution" id="SECID0EKWAG"><title>Distribution.</title><p>Known only from the type locality.</p></tp:treatment-sec><tp:treatment-sec sec-type="remarks" id="SECID0EPWAG"><title>Remarks.</title><p><italic><tp:taxon-name><tp:taxon-name-part taxon-name-part-type="genus" reg="Symphylella">Symphylella</tp:taxon-name-part><tp:taxon-name-part taxon-name-part-type="species" reg="macropora">macropora</tp:taxon-name-part></tp:taxon-name></italic> sp. n. is most similar to <italic><tp:taxon-name><tp:taxon-name-part taxon-name-part-type="genus" reg="Symphylella">S.</tp:taxon-name-part><tp:taxon-name-part taxon-name-part-type="species" reg="javanensis">javanensis</tp:taxon-name-part></tp:taxon-name></italic> Scheller, 1988 from Java in the shape of tergites and processes, leg 12 and sensory organs on antennae. However, it can be readily distinguished from the latter by the shape of Tömösváry organ (oval, openings large and elongated with inner margins covered by minute irregular teeth <!--PageBreak -->vs subspherical, diameter of opening about half of the organ in <italic><tp:taxon-name><tp:taxon-name-part taxon-name-part-type="genus" reg="Symphylella">S.</tp:taxon-name-part><tp:taxon-name-part taxon-name-part-type="species" reg="javanensis">javanensis</tp:taxon-name-part></tp:taxon-name></italic>), central rod (both anterior and posterior portions distinct in <italic><tp:taxon-name><tp:taxon-name-part taxon-name-part-type="genus" reg="Symphylella">S.</tp:taxon-name-part><tp:taxon-name-part taxon-name-part-type="species" reg="macropora">macropora</tp:taxon-name-part></tp:taxon-name></italic> sp. n. vs anterior half and anterior branches very thin with traces in <italic><tp:taxon-name><tp:taxon-name-part taxon-name-part-type="genus" reg="Symphylella">S.</tp:taxon-name-part><tp:taxon-name-part taxon-name-part-type="species" reg="javanensis">javanensis</tp:taxon-name-part></tp:taxon-name></italic>), and the stylus (with blunt apex in <italic><tp:taxon-name><tp:taxon-name-part taxon-name-part-type="genus" reg="Symphylella">S.</tp:taxon-name-part><tp:taxon-name-part taxon-name-part-type="species" reg="macropora">macropora</tp:taxon-name-part></tp:taxon-name></italic> sp. n. vs with truncate apex in <italic><tp:taxon-name><tp:taxon-name-part taxon-name-part-type="genus" reg="Symphylella">S.</tp:taxon-name-part><tp:taxon-name-part taxon-name-part-type="species" reg="javanensis">javanensis</tp:taxon-name-part></tp:taxon-name></italic>). It is also closely related to <italic><tp:taxon-name><tp:taxon-name-part taxon-name-part-type="genus" reg="Symphylella">S.</tp:taxon-name-part><tp:taxon-name-part taxon-name-part-type="species" reg="asiatica">asiatica</tp:taxon-name-part></tp:taxon-name></italic> Scheller, 1971 from Indiaand Sri Lanka in the shape and chaetotaxy of tergites 1–3, leg 12 and the sensory organs on antenna, but easily distinguished by characters of Tömösváry organ (openings very small in <italic><tp:taxon-name><tp:taxon-name-part taxon-name-part-type="genus" reg="Symphylella">S.</tp:taxon-name-part><tp:taxon-name-part taxon-name-part-type="species" reg="asiatica">asiatica</tp:taxon-name-part></tp:taxon-name></italic>), and the cerci (most setae subequal length and slightly curved in <italic><tp:taxon-name><tp:taxon-name-part taxon-name-part-type="genus" reg="Symphylella">S.</tp:taxon-name-part><tp:taxon-name-part taxon-name-part-type="species" reg="macropora">macropora</tp:taxon-name-part></tp:taxon-name></italic> sp. n. vs long and erect setae on dorsal, ventral and outer sides arranged in one or two rows in <italic><tp:taxon-name><tp:taxon-name-part taxon-name-part-type="genus" reg="Symphylella">S.</tp:taxon-name-part><tp:taxon-name-part taxon-name-part-type="species" reg="asiatica">asiatica</tp:taxon-name-part></tp:taxon-name></italic>).</p></tp:treatment-sec></tp:taxon-treatment>
