# Supplementary material for: Two new species of the genus Symphylella (Symphyla, Scolopendrellidae) from Tibet, China
Source: Zookeys. 2019 May 15;845:99–117. doi: 10.3897/zookeys.845.33566 (PMC6535459; doi:10.3897/zookeys.845.33566)
Supplement: XML Treatment for Symphylella zhongi [file zookeys.845.33566-treatment3.xml]

<!DOCTYPE tp:taxon-treatment
  PUBLIC "-//TaxonX//DTD Taxonomic Treatment Publishing DTD v0 20100105//EN" "tax-treatment-NSO.dtd">
<tp:taxon-treatment xmlns:tp="http://www.plazi.org/taxpub"><tp:treatment-meta><kwd-group><label>Taxon classification</label><kwd><named-content xmlns:xlink="http://www.w3.org/1999/xlink" content-type="kingdom">Animalia</named-content></kwd><kwd><named-content xmlns:xlink="http://www.w3.org/1999/xlink" content-type="order">Symphyla</named-content></kwd><kwd><named-content xmlns:xlink="http://www.w3.org/1999/xlink" content-type="family">Scolopendrellidae</named-content></kwd></kwd-group><mixed-citation publication-type="journal"><person-group><name><surname>Jin</surname><given-names>Ya-Li</given-names></name><name><surname>Bu</surname><given-names>Yun</given-names></name><name><surname>Jiang</surname><given-names>Yue</given-names></name></person-group><article-title>Two new species of the genus <italic><tp:taxon-name><tp:taxon-name-part taxon-name-part-type="genus" reg="Symphylella">Symphylella</tp:taxon-name-part></tp:taxon-name></italic> (<tp:taxon-name><tp:taxon-name-part taxon-name-part-type="class">Symphyla</tp:taxon-name-part></tp:taxon-name>, <tp:taxon-name><tp:taxon-name-part taxon-name-part-type="family">Scolopendrellidae</tp:taxon-name-part></tp:taxon-name>) from Tibet, China</article-title><source>Zookeys</source><day>15</day><month>5</month><year>2019</year><volume>845</volume><fpage>99</fpage><lpage>117</lpage><pub-id pub-id-type="doi">10.3897/zookeys.845.33566</pub-id></mixed-citation></tp:treatment-meta><tp:nomenclature><tp:taxon-name>
                <tp:taxon-name-part taxon-name-part-type="genus" reg="Symphylella">Symphylella</tp:taxon-name-part>
                <tp:taxon-name-part taxon-name-part-type="species" reg="zhongi">zhongi</tp:taxon-name-part>
                <object-id xmlns:xlink="http://www.w3.org/1999/xlink" content-type="zoobank" xlink:type="simple">http://zoobank.org/159AD15C-EB70-409D-8E5F-3A1E25B62C22</object-id>
              </tp:taxon-name><tp:taxon-authority>Jin &amp; Bu</tp:taxon-authority><tp:taxon-status xmlns:xlink="http://www.w3.org/1999/xlink" xlink:type="simple">sp. n.</tp:taxon-status><xref ref-type="fig" rid="F3">Figures 3</xref><xref ref-type="fig" rid="F4">, 4</xref><xref ref-type="table" rid="T4">, Tables 4</xref><xref ref-type="table" rid="T5">, 5</xref><xref ref-type="table" rid="T6">, 6</xref><xref ref-type="table" rid="T7">, 7</xref><!--PageBreak --></tp:nomenclature><tp:treatment-sec sec-type="diagnosis" id="SECID0ES3AG"><title>Diagnosis.</title><p><italic><tp:taxon-name><tp:taxon-name-part taxon-name-part-type="genus" reg="Symphylella">Symphylella</tp:taxon-name-part><tp:taxon-name-part taxon-name-part-type="species" reg="zhongi">zhongi</tp:taxon-name-part></tp:taxon-name></italic> sp. n. is characterized by a globular Tömösváry organ with small and roundish opening, processes on tergites mostly longer than their basal width, ovoid swollen ends of processes, and mushroom-shaped sensory organs present on apical antennal segments.</p></tp:treatment-sec><tp:treatment-sec sec-type="material" id="SECID0ED4AG"><title>Material Examined.</title><p>Holotype, female (slide no. XZ-SY2015049) (SNHM), China, Tibet, Linzhi City, Bomi county, Songzong town, extracted from soil samples from broadleaf forest, alt. 3000 m, <named-content xmlns:xlink="http://www.w3.org/1999/xlink" content-type="dwc:verbatimCoordinates" xlink:type="simple"><named-content content-type="geo-json" specific-use="{&#34;type&#34;:&#34;Point&#34;,&#34;coordinates&#34;:[96.600000,30.266667]}" id="NCID0EM4AG" xlink:type="simple">29°76'N, 95°96'E</named-content></named-content>, 7-XI-2015, coll. Y. Bu &amp; G. Yang. Paratypes, 2 females (slides nos. XZ-SY2015047–XZ-SY2015048) (SNHM), same date <abbrev xmlns:xlink="http://www.w3.org/1999/xlink" xlink:title="apical seta" id="ABBRID0ER4AG" xlink:type="simple">as</abbrev> holotype. Other materials: 3 juvenile with 8 or 9 pairs of legs (slides nos. XZ-SY2015050–XZ-SY2015052) (SNHM), same date <abbrev xmlns:xlink="http://www.w3.org/1999/xlink" xlink:title="apical seta" id="ABBRID0EV4AG" xlink:type="simple">as</abbrev> holotype.</p></tp:treatment-sec><tp:treatment-sec sec-type="description" id="SECID0EZ4AG"><title>Description.</title><p>Adult body 2.48 mm long on average (2.22–2.93 mm, <italic>n</italic> = 3), holotype 2.93 mm (Fig. <xref ref-type="fig" rid="F3">3A</xref>).</p><fig id="F3" position="float" orientation="portrait"><label>Figure 3.</label><caption><p><italic><tp:taxon-name><tp:taxon-name-part taxon-name-part-type="genus" reg="Symphylella">Symphylella</tp:taxon-name-part><tp:taxon-name-part taxon-name-part-type="species" reg="zhongi">zhongi</tp:taxon-name-part></tp:taxon-name></italic> sp. n. <bold>A</bold> habitus <bold>B</bold> right antenna, 8<sup>th</sup>–11<sup>th</sup> segments, dorsal view (<italic><abbrev xmlns:xlink="http://www.w3.org/1999/xlink" xlink:title="bladder-shaped organ" id="ABBRID0EB6AG" xlink:type="simple">bo</abbrev></italic>-bladder-shaped organ, <italic><abbrev xmlns:xlink="http://www.w3.org/1999/xlink" xlink:title="cavity-shaped organ" id="ABBRID0EG6AG" xlink:type="simple">co</abbrev></italic>-cavity-shaped organ) <bold>C</bold> right Tömösváry organ <bold>D</bold> head, dorsal view <bold>E</bold> 1<sup>st</sup>–2<sup>nd</sup> tergites <bold>F</bold> 3<sup>rd</sup> tergite <bold>G</bold> female gonopore, styli, and coxal sacs on base of leg 4 (arrows indicate styli) <bold>H</bold> 4<sup>th</sup>–5<sup>th</sup> tergite <bold>I</bold> 8<sup>th</sup> tergite, right side <bold>J</bold> 14<sup>th</sup>–15<sup>th</sup> tergites <bold>K</bold> leg 1 (arrow indicates the leg). Scale bars: 200 μm (<bold>A</bold>); 20 μm (<bold>B–K</bold>).</p></caption><graphic xmlns:xlink="http://www.w3.org/1999/xlink" xlink:href="zookeys-845-099-g003.jpg" position="float" orientation="portrait" xlink:type="simple" id="oo_301028.jpg"/></fig><p><italic>Head</italic> length 250–262 μm, width 262–287 μm, with widest part somewhat behind the middle on a level with the points of articulation of mandibles. Central rod distinct in both anterior (65–70 μm) and posterior (75–90 μm) portions, with a middle knot. Anterior branches well developed, median branches vestigial. Dorsal side of head moderately covered with setae of different length, longest setae (27–35 μm) located most anterior on head, at least 3.0 times <abbrev xmlns:xlink="http://www.w3.org/1999/xlink" xlink:title="apical seta" id="ABBRID0EZABG" xlink:type="simple">as</abbrev> long <abbrev xmlns:xlink="http://www.w3.org/1999/xlink" xlink:title="apical seta" id="ABBRID0E4ABG" xlink:type="simple">as</abbrev> central ones (8–11 μm). Cuticle at anterolateral part of head with rather coarse granulation. Tömösváry organ surrounded by fine granulation, other area with faint dense granulation (Fig. <xref ref-type="fig" rid="F3">3D</xref>).</p><p><italic>Tömösváry organ</italic> globular, length19–24 μm, width 16–22 μm, about half of greatest diameter of 3<sup>rd</sup> antennal segments (40–42 μm), opening small and roundish (length 8 μm, width 3–6 μm) (Figs <xref ref-type="fig" rid="F3">3C, D</xref>).</p><p><italic>Mouthparts.</italic> Mandible with two fused lamellae and 11 teeth in total (Fig. <xref ref-type="fig" rid="F4">4A</xref>). First maxilla has two lobes, inner lobe with four hook-shaped teeth, palp bud-like with one distal point close to outer lobe (Fig. <xref ref-type="fig" rid="F4">4B</xref>). Anterior part of second maxilla with many small protuberances which carry one seta each, distal setae more thick and hard; posterior part with sparse setae. Cuticle of maxilla and labium covered with pubescence.</p><fig id="F4" position="float" orientation="portrait"><label>Figure 4.</label><caption><p><italic><tp:taxon-name><tp:taxon-name-part taxon-name-part-type="genus" reg="Symphylella">Symphylella</tp:taxon-name-part><tp:taxon-name-part taxon-name-part-type="species" reg="zhongi">zhongi</tp:taxon-name-part></tp:taxon-name></italic> sp. n. <bold>A</bold> mandible <bold>B</bold> first maxilla <bold>C–D</bold> 18<sup>th</sup>–21<sup>th</sup> segments of right antenna <bold>C</bold> dorsal view (<italic><abbrev xmlns:xlink="http://www.w3.org/1999/xlink" xlink:title="bladder-shaped organ" id="ABBRID0E2CBG" xlink:type="simple">bo</abbrev></italic>-bladder-shaped organ, <italic><abbrev xmlns:xlink="http://www.w3.org/1999/xlink" xlink:title="cavity-shaped organ" id="ABBRID0EADBG" xlink:type="simple">co</abbrev></italic>-cavity-shaped organ, <italic><abbrev xmlns:xlink="http://www.w3.org/1999/xlink" xlink:title="mushroom-shaped organ" id="ABBRID0EFDBG" xlink:type="simple">mo</abbrev></italic>-mushroom-shaped organ, <italic><abbrev xmlns:xlink="http://www.w3.org/1999/xlink" xlink:title="rudimentary spined sensory organ" id="ABBRID0EKDBG" xlink:type="simple">rso</abbrev></italic>-rudimentary spined sensory organ, <italic><abbrev xmlns:xlink="http://www.w3.org/1999/xlink" xlink:title="spined sensory organ" id="ABBRID0EPDBG" xlink:type="simple">so</abbrev></italic>-spined sensory organ) <bold>D</bold> ventral view <bold>E</bold> 1<sup>st</sup>–3<sup>rd</sup> segments of right antenna, dorsal view <bold>F</bold> stylus on base of 5<sup>th</sup> leg <bold>G</bold> 12<sup>th</sup> leg <bold>H</bold> right cercus, dorsal view. Scale bars: 20 μm (<bold>A–E, G, H</bold>); 5 μm (<bold>F</bold>).</p></caption><graphic xmlns:xlink="http://www.w3.org/1999/xlink" xlink:href="zookeys-845-099-g004.jpg" position="float" orientation="portrait" xlink:type="simple" id="oo_301029.jpg"/></fig><!--PageBreak --><p><italic>Antennae</italic> with 18–23 segments (left antenna with 19, right antenna with 21 in holotype), length 513–663 μm (663 μm in holotype), about one fourth of body length. 1<sup>st</sup> segment cylindrical, greatest diameter somewhat wider than long (40–42 μm, 23–40 μm), with 1 or 2 microsetae and 6 or 7 mesosetae in one whorl, longest <!--PageBreak -->seta (20–22 μm) inserted at inner side and distinctly longer than outer ones (14–15 μm). 2<sup>nd</sup> segment wider (25–28 μm) than long (40 μm), with 7 or 8 setae evenly inserted around the antennal wall with interior setae (20–21 μm) slightly longer than exterior ones (14–15 μm). Chaetotaxy of 3<sup>rd</sup> segment similar to preceding ones. Setae <!--PageBreak -->on basal segments longer and on distal segments shorter. Basal antennae segments with only primary whorl of setae, in middle and subapical segments several setae in secondary whorl. Four kinds of sensory organs on antenna: <italic><abbrev xmlns:xlink="http://www.w3.org/1999/xlink" xlink:title="rudimentary spined sensory organ" id="ABBRID0EHFBG" xlink:type="simple">rso</abbrev></italic> on dorsal side of most segments (Figs <xref ref-type="fig" rid="F4">4C, E</xref>); <italic><abbrev xmlns:xlink="http://www.w3.org/1999/xlink" xlink:title="cavity-shaped organ" id="ABBRID0EQFBG" xlink:type="simple">co</abbrev></italic> on 7<sup>th</sup>–19<sup>th</sup> segments; <italic><abbrev xmlns:xlink="http://www.w3.org/1999/xlink" xlink:title="bladder-shaped organ" id="ABBRID0EZFBG" xlink:type="simple">bo</abbrev></italic> on 9–11 segments next to apical one increasing in number on subdistal segments to a maximum of 21 (Figs <xref ref-type="fig" rid="F3">3B</xref>, <xref ref-type="fig" rid="F4">4C</xref>); <italic><abbrev xmlns:xlink="http://www.w3.org/1999/xlink" xlink:title="mushroom-shaped organ" id="ABBRID0EGGBG" xlink:type="simple">mo</abbrev></italic> on distal 2 segments (Fig. <xref ref-type="fig" rid="F4">4C</xref>). Apical segment subspherical, somewhat longer than wide (width 24–27 μm, length 32–35 μm), with 15–18 setae on distal half; 3–5 spined sensory organs consisting of 3 or 4 curved spines around a central pillar in depressions in distal surface; 2 baculiform organs on apex of segment (Figs <xref ref-type="fig" rid="F4">4C, D</xref>). All segment covered with short pubescence. Chaetotaxy and sensory organs of antennae are given in Table <xref ref-type="table" rid="T4">4</xref>.</p><table-wrap id="T4" position="float" orientation="portrait"><label>Table 4.</label><caption><p>Numbers of setae and sensory organs of antennae (holotype).</p></caption><table id="TID0EKDBI" rules="all"><tbody><tr><td rowspan="1" colspan="1">
                        <bold>Segments</bold>
                      </td><td rowspan="1" colspan="1">
                        <bold>No. of primary whorl setae</bold>
                      </td><td rowspan="1" colspan="1">
                        <bold>No. of secondary whorl setae</bold>
                      </td><td rowspan="1" colspan="1">
                        <bold>Rudimentary spined sensory organs (<abbrev xmlns:xlink="http://www.w3.org/1999/xlink" xlink:title="rudimentary spined sensory organ" id="ABBRID0E2HBG" xlink:type="simple">rso</abbrev>)</bold>
                      </td><td rowspan="1" colspan="1">
                        <bold>Cavity-shaped organs on dorsal side (<abbrev xmlns:xlink="http://www.w3.org/1999/xlink" xlink:title="cavity-shaped organ" id="ABBRID0EGIBG" xlink:type="simple">co</abbrev>)</bold>
                      </td><td rowspan="1" colspan="2">
                        <bold>Bladder-shaped organs (<abbrev xmlns:xlink="http://www.w3.org/1999/xlink" xlink:title="bladder-shaped organ" id="ABBRID0ERIBG" xlink:type="simple">bo</abbrev>)</bold>
                      </td><td rowspan="1" colspan="1">
                        <bold>Mushroom-shaped organs (<abbrev xmlns:xlink="http://www.w3.org/1999/xlink" xlink:title="mushroom-shaped organ" id="ABBRID0E3IBG" xlink:type="simple">mo</abbrev>)</bold>
                      </td></tr><tr><td rowspan="1" colspan="1"/><td rowspan="1" colspan="1"/><td rowspan="1" colspan="1"/><td rowspan="1" colspan="1"/><td rowspan="1" colspan="1"/><td rowspan="1" colspan="1">
                        <bold>Dorsal</bold>
                      </td><td rowspan="1" colspan="1">
                        <bold>Ventral</bold>
                      </td><td rowspan="1" colspan="1"/></tr><tr><td rowspan="1" colspan="1">1<sup>st</sup></td><td rowspan="1" colspan="1">7</td><td rowspan="1" colspan="1"/><td rowspan="1" colspan="1"/><td rowspan="1" colspan="1"/><td rowspan="1" colspan="1"/><td rowspan="1" colspan="1"/><td rowspan="1" colspan="1"/></tr><tr><td rowspan="1" colspan="1">2<sup>nd</sup></td><td rowspan="1" colspan="1">8</td><td rowspan="1" colspan="1"/><td rowspan="1" colspan="1">1</td><td rowspan="1" colspan="1"/><td rowspan="1" colspan="1"/><td rowspan="1" colspan="1"/><td rowspan="1" colspan="1"/></tr><tr><td rowspan="1" colspan="1">3<sup>rd</sup></td><td rowspan="1" colspan="1">8</td><td rowspan="1" colspan="1"/><td rowspan="1" colspan="1">1</td><td rowspan="1" colspan="1"/><td rowspan="1" colspan="1"/><td rowspan="1" colspan="1"/><td rowspan="1" colspan="1"/></tr><tr><td rowspan="1" colspan="1">4<sup>th</sup></td><td rowspan="1" colspan="1">9</td><td rowspan="1" colspan="1"/><td rowspan="1" colspan="1">1</td><td rowspan="1" colspan="1"/><td rowspan="1" colspan="1"/><td rowspan="1" colspan="1"/><td rowspan="1" colspan="1"/></tr><tr><td rowspan="1" colspan="1">5<sup>th</sup></td><td rowspan="1" colspan="1">9</td><td rowspan="1" colspan="1"/><td rowspan="1" colspan="1">1</td><td rowspan="1" colspan="1"/><td rowspan="1" colspan="1"/><td rowspan="1" colspan="1"/><td rowspan="1" colspan="1"/></tr><tr><td rowspan="1" colspan="1">6<sup>th</sup></td><td rowspan="1" colspan="1">11</td><td rowspan="1" colspan="1"/><td rowspan="1" colspan="1">1</td><td rowspan="1" colspan="1"/><td rowspan="1" colspan="1"/><td rowspan="1" colspan="1"/><td rowspan="1" colspan="1"/></tr><tr><td rowspan="1" colspan="1">7<sup>th</sup></td><td rowspan="1" colspan="1">11</td><td rowspan="1" colspan="1"/><td rowspan="1" colspan="1">1</td><td rowspan="1" colspan="1">1</td><td rowspan="1" colspan="1"/><td rowspan="1" colspan="1"/><td rowspan="1" colspan="1"/></tr><tr><td rowspan="1" colspan="1">8<sup>th</sup></td><td rowspan="1" colspan="1">11</td><td rowspan="1" colspan="1"/><td rowspan="1" colspan="1"/><td rowspan="1" colspan="1">1</td><td rowspan="1" colspan="1"/><td rowspan="1" colspan="1"/><td rowspan="1" colspan="1"/></tr><tr><td rowspan="1" colspan="1">9<sup>th</sup></td><td rowspan="1" colspan="1">11</td><td rowspan="1" colspan="1">1</td><td rowspan="1" colspan="1"/><td rowspan="1" colspan="1">1</td><td rowspan="1" colspan="1">1</td><td rowspan="1" colspan="1"/><td rowspan="1" colspan="1"/></tr><tr><td rowspan="1" colspan="1">10<sup>th</sup></td><td rowspan="1" colspan="1">11</td><td rowspan="1" colspan="1">1</td><td rowspan="1" colspan="1">1</td><td rowspan="1" colspan="1">1</td><td rowspan="1" colspan="1">1</td><td rowspan="1" colspan="1"/><td rowspan="1" colspan="1"/></tr><tr><td rowspan="1" colspan="1">11<sup>th</sup></td><td rowspan="1" colspan="1">12</td><td rowspan="1" colspan="1">4</td><td rowspan="1" colspan="1">1</td><td rowspan="1" colspan="1">1</td><td rowspan="1" colspan="1">2</td><td rowspan="1" colspan="1">1</td><td rowspan="1" colspan="1"/></tr><tr><td rowspan="1" colspan="1">12<sup>th</sup></td><td rowspan="1" colspan="1">12</td><td rowspan="1" colspan="1">4</td><td rowspan="1" colspan="1">1</td><td rowspan="1" colspan="1">1</td><td rowspan="1" colspan="1">2</td><td rowspan="1" colspan="1">2</td><td rowspan="1" colspan="1"/></tr><tr><td rowspan="1" colspan="1">13<sup>th</sup></td><td rowspan="1" colspan="1">10</td><td rowspan="1" colspan="1">5</td><td rowspan="1" colspan="1">1</td><td rowspan="1" colspan="1">1</td><td rowspan="1" colspan="1">2</td><td rowspan="1" colspan="1">1</td><td rowspan="1" colspan="1"/></tr><tr><td rowspan="1" colspan="1">14<sup>th</sup></td><td rowspan="1" colspan="1">10</td><td rowspan="1" colspan="1">5</td><td rowspan="1" colspan="1">1</td><td rowspan="1" colspan="1">1</td><td rowspan="1" colspan="1">3</td><td rowspan="1" colspan="1">2</td><td rowspan="1" colspan="1"/></tr><tr><td rowspan="1" colspan="1">15<sup>th</sup></td><td rowspan="1" colspan="1">10</td><td rowspan="1" colspan="1">5</td><td rowspan="1" colspan="1">1</td><td rowspan="1" colspan="1">1</td><td rowspan="1" colspan="1">3</td><td rowspan="1" colspan="1">3</td><td rowspan="1" colspan="1"/></tr><tr><td rowspan="1" colspan="1">16<sup>th</sup></td><td rowspan="1" colspan="1">10</td><td rowspan="1" colspan="1">5</td><td rowspan="1" colspan="1">1</td><td rowspan="1" colspan="1">1</td><td rowspan="1" colspan="1">5</td><td rowspan="1" colspan="1">5</td><td rowspan="1" colspan="1"/></tr><tr><td rowspan="1" colspan="1">17<sup>th</sup></td><td rowspan="1" colspan="1">12</td><td rowspan="1" colspan="1">5</td><td rowspan="1" colspan="1">1</td><td rowspan="1" colspan="1">2</td><td rowspan="1" colspan="1">5</td><td rowspan="1" colspan="1">12</td><td rowspan="1" colspan="1"/></tr><tr><td rowspan="1" colspan="1">18<sup>th</sup></td><td rowspan="1" colspan="1">12</td><td rowspan="1" colspan="1">5</td><td rowspan="1" colspan="1"/><td rowspan="1" colspan="1">2</td><td rowspan="1" colspan="1">9</td><td rowspan="1" colspan="1">14</td><td rowspan="1" colspan="1"/></tr><tr><td rowspan="1" colspan="1">19<sup>th</sup></td><td rowspan="1" colspan="1">12</td><td rowspan="1" colspan="1"/><td rowspan="1" colspan="1"/><td rowspan="1" colspan="1">2</td><td rowspan="1" colspan="1">7</td><td rowspan="1" colspan="1">14</td><td rowspan="1" colspan="1">2</td></tr><tr><td rowspan="1" colspan="1">20<sup>th</sup></td><td rowspan="1" colspan="1">12</td><td rowspan="1" colspan="1"/><td rowspan="1" colspan="1"/><td rowspan="1" colspan="1"/><td rowspan="1" colspan="1"/><td rowspan="1" colspan="1"/><td rowspan="1" colspan="1">2</td></tr></tbody></table></table-wrap><p><italic>Trunk</italic> with 17 dorsal tergites. Most tergites overlap, with intertergal zones present between adjacent tergites, except for borders between 14<sup>th</sup> and 15<sup>th</sup>, <abbrev xmlns:xlink="http://www.w3.org/1999/xlink" xlink:title="apical seta" id="ABBRID0EE2BG" xlink:type="simple">as</abbrev> well <abbrev xmlns:xlink="http://www.w3.org/1999/xlink" xlink:title="apical seta" id="ABBRID0EI2BG" xlink:type="simple">as</abbrev> 16<sup>th</sup> and 17<sup>th</sup> tergite. Tergites 2–13 and 15 each with one pair of triangular processes. Length from base to tip of processes somewhat longer than its basal width except for the 4<sup>th</sup>, 7<sup>th</sup>, 10<sup>th</sup> and 13<sup>th</sup> tergites, where processes are broader than long; basal distance between processes of 4<sup>th</sup>–13<sup>th</sup> and 15<sup>th</sup> tergite longer than their length from base to tip (Table <xref ref-type="table" rid="T5">5</xref>). Triangular processes with ovoid swollen ends (Fig. <xref ref-type="fig" rid="F3">3I</xref>). Anterolateral setae of 2<sup>nd</sup>, 3<sup>rd</sup>, 4<sup>th</sup>, 6<sup>th</sup>, 7<sup>th</sup>, 9<sup>th</sup> and10<sup>th</sup> tergite dis<!--PageBreak -->tinctly longer than other lateromarginal setae, that of 5<sup>th</sup>, 8<sup>th</sup>, 11<sup>th</sup> –13<sup>th</sup> and 15<sup>th</sup> subequal or slightly longer than other lateromarginal. One to two inserted setae. All tergites pubescent.</p><table-wrap id="T5" position="float" orientation="portrait"><label>Table 5.</label><caption><p>Measurements of tergites and processes (in μm, <italic>n</italic> = 3) (holotype in brackets).</p></caption><table id="TID0ER5BI" rules="all"><tbody><tr><td rowspan="1" colspan="1">
                        <bold>No. of tergites</bold>
                      </td><td rowspan="1" colspan="1">
                        <bold>Length</bold>
                      </td><td rowspan="1" colspan="1">
                        <bold>Width</bold>
                      </td><td rowspan="1" colspan="1">
                        <bold>Length of processes</bold>
                      </td><td rowspan="1" colspan="1">
                        <bold>Basal width of processes</bold>
                      </td><td rowspan="1" colspan="1">
                        <bold>Basal distance between processes</bold>
                      </td></tr><tr><td rowspan="1" colspan="1">1<sup>st</sup></td><td rowspan="1" colspan="1">35–50 (50)</td><td rowspan="1" colspan="1">160–175 (160)</td><td rowspan="1" colspan="1"/><td rowspan="1" colspan="1"/><td rowspan="1" colspan="1"/></tr><tr><td rowspan="1" colspan="1">2<sup>nd</sup></td><td rowspan="1" colspan="1">75–80 (75)</td><td rowspan="1" colspan="1">160–180 (180)</td><td rowspan="1" colspan="1">43–50 (50)</td><td rowspan="1" colspan="1">38–45 (45)</td><td rowspan="1" colspan="1">38–40 (40)</td></tr><tr><td rowspan="1" colspan="1">3<sup>rd</sup></td><td rowspan="1" colspan="1">75–145 (145)</td><td rowspan="1" colspan="1">190–230 (206)</td><td rowspan="1" colspan="1">53–58 (55)</td><td rowspan="1" colspan="1">43–50 (50)</td><td rowspan="1" colspan="1">40–50 (50)</td></tr><tr><td rowspan="1" colspan="1">4<sup>th</sup></td><td rowspan="1" colspan="1">75–96 (96)</td><td rowspan="1" colspan="1">220–236 (236)</td><td rowspan="1" colspan="1">45–50 (50)</td><td rowspan="1" colspan="1">48–58 (58)</td><td rowspan="1" colspan="1">70–75 (75)</td></tr><tr><td rowspan="1" colspan="1">5<sup>th</sup></td><td rowspan="1" colspan="1">76–95 (95)</td><td rowspan="1" colspan="1">200–232 (232)</td><td rowspan="1" colspan="1">50–60 (60)</td><td rowspan="1" colspan="1">45–53 (53)</td><td rowspan="1" colspan="1">60–78 (78)</td></tr><tr><td rowspan="1" colspan="1">6<sup>th</sup></td><td rowspan="1" colspan="1">125–156 (156)</td><td rowspan="1" colspan="1">283–310 (310)</td><td rowspan="1" colspan="1">60–60 (60)</td><td rowspan="1" colspan="1">53–58 (58)</td><td rowspan="1" colspan="1">55–88 (88)</td></tr><tr><td rowspan="1" colspan="1">7<sup>th</sup></td><td rowspan="1" colspan="1">75–90 (90)</td><td rowspan="1" colspan="1">270–300 (300)</td><td rowspan="1" colspan="1">50–53 (53)</td><td rowspan="1" colspan="1">53–60 (60)</td><td rowspan="1" colspan="1">73–100 (100)</td></tr><tr><td rowspan="1" colspan="1">8<sup>th</sup></td><td rowspan="1" colspan="1">90–100 (95)</td><td rowspan="1" colspan="1">246–264 (264)</td><td rowspan="1" colspan="1">53–60 (55)</td><td rowspan="1" colspan="1">53–55 (53)</td><td rowspan="1" colspan="1">73–105 (105)</td></tr><tr><td rowspan="1" colspan="1">9<sup>th</sup></td><td rowspan="1" colspan="1">158–160 (158)</td><td rowspan="1" colspan="1">310–370 (370)</td><td rowspan="1" colspan="1">60–63 (63)</td><td rowspan="1" colspan="1">50–58 (58)</td><td rowspan="1" colspan="1">88–100 (100)</td></tr><tr><td rowspan="1" colspan="1">10<sup>th</sup></td><td rowspan="1" colspan="1">97–114 (114)</td><td rowspan="1" colspan="1">300–350 (350)</td><td rowspan="1" colspan="1">48–58 (58)</td><td rowspan="1" colspan="1">55–63 (63)</td><td rowspan="1" colspan="1">100–110 (110)</td></tr><tr><td rowspan="1" colspan="1">11<sup>th</sup></td><td rowspan="1" colspan="1">88–100 (100)</td><td rowspan="1" colspan="1">246–272 (272)</td><td rowspan="1" colspan="1">53–63 (63)</td><td rowspan="1" colspan="1">48–60 (60)</td><td rowspan="1" colspan="1">88–110 (110)</td></tr><tr><td rowspan="1" colspan="1">12<sup>th</sup></td><td rowspan="1" colspan="1">150–190 (190)</td><td rowspan="1" colspan="1">312–334 (312)</td><td rowspan="1" colspan="1">53–60 (58)</td><td rowspan="1" colspan="1">50–55 (50)</td><td rowspan="1" colspan="1">83–110 (110)</td></tr><tr><td rowspan="1" colspan="1">13<sup>th</sup></td><td rowspan="1" colspan="1">85–150 (150)</td><td rowspan="1" colspan="1">280–330 (330)</td><td rowspan="1" colspan="1">48–50 (50)</td><td rowspan="1" colspan="1">53–63 (63)</td><td rowspan="1" colspan="1">88–113 (113)</td></tr><tr><td rowspan="1" colspan="1">14<sup>th</sup></td><td rowspan="1" colspan="1">101–142 (142)</td><td rowspan="1" colspan="1">220–276 (276)</td><td rowspan="1" colspan="1"/><td rowspan="1" colspan="1"/><td rowspan="1" colspan="1"/></tr><tr><td rowspan="1" colspan="1">15<sup>th</sup></td><td rowspan="1" colspan="1">110–190 (190)</td><td rowspan="1" colspan="1">260–328 (328)</td><td rowspan="1" colspan="1">45–60 (45)</td><td rowspan="1" colspan="1">45–58 (45)</td><td rowspan="1" colspan="1">73–95 (95)</td></tr><tr><td rowspan="1" colspan="1">16<sup>th</sup></td><td rowspan="1" colspan="1">78–135 (135)</td><td rowspan="1" colspan="1">220–280 (280)</td><td rowspan="1" colspan="1"/><td rowspan="1" colspan="1"/><td rowspan="1" colspan="1"/></tr><tr><td rowspan="1" colspan="1">17<sup>th</sup></td><td rowspan="1" colspan="1">140–170 (170)</td><td rowspan="1" colspan="1">180–195 (195)</td><td rowspan="1" colspan="1"/><td rowspan="1" colspan="1"/><td rowspan="1" colspan="1"/></tr></tbody></table></table-wrap><p><italic>Tergites.</italic> 1<sup>st</sup> tergite reduced and build up of two short plates separated in the median axis of the body, with 8 short setae in a row. 2<sup>nd</sup> tergite complete, with two slender posterior processes, 6–8 lateromarginal setae, 1 or 2 inserted setae, 2 central setae, with anterolateral setae distinctly longer than other lateromarginal ones, processes approximately 1.1 times <abbrev xmlns:xlink="http://www.w3.org/1999/xlink" xlink:title="apical seta" id="ABBRID0ECKAI" xlink:type="simple">as</abbrev> long <abbrev xmlns:xlink="http://www.w3.org/1999/xlink" xlink:title="apical seta" id="ABBRID0EGKAI" xlink:type="simple">as</abbrev> broad, basal distance between processes approximately 0.8 times <abbrev xmlns:xlink="http://www.w3.org/1999/xlink" xlink:title="apical seta" id="ABBRID0EKKAI" xlink:type="simple">as</abbrev> long <abbrev xmlns:xlink="http://www.w3.org/1999/xlink" xlink:title="apical seta" id="ABBRID0EOKAI" xlink:type="simple">as</abbrev> their length (Fig. <xref ref-type="fig" rid="F3">3E</xref>). 3<sup>rd</sup> tergite complete, broader and longer than preceding one with ratios of 1.1 and 0.9 respectively, 8 or 9 lateromarginal setae (Fig. <xref ref-type="fig" rid="F3">3F</xref>). 4<sup>th</sup> tergite broader than 3<sup>rd</sup> tergite, with ratios approximately 0.8 and 1.5 respectively, 6 or 7 lateromarginal setae (Fig. <xref ref-type="fig" rid="F3">3H</xref>). Chaetotaxy of 5<sup>th</sup>–7<sup>th</sup>, 8<sup>th</sup>–10<sup>th</sup>, and 11<sup>th</sup>–13<sup>th</sup> tergites similar to 2<sup>nd</sup>–4<sup>th</sup> tergites. Pattern of alternating tergite lengths of two short tergites followed by a long tergite only disrupted at the caudal end (Table <xref ref-type="table" rid="T5">5</xref>). Within short tergites (1, 2, 4, 5, 7, 8, 10, 11, 13, 14, 16) the length augments toward caudal. Same is generally true for long tergites (3, 6, 9, 12, 15, 17), but for the 15<sup>th</sup> tergite being shorter than the others, with likewise smaller processes. 14<sup>th</sup> and 16<sup>th</sup> tergite without processes with 13–18 and 10–15 marginal setae respectively (Fig. <xref ref-type="fig" rid="F3">3J</xref>). 17<sup>th</sup> tergite with 32–44 setae. Chaetotaxy and measurements of tergites are given in Tables <xref ref-type="table" rid="T5">5</xref> and <xref ref-type="table" rid="T6">6</xref>.</p><table-wrap id="T6" position="float" orientation="portrait"><label>Table 6.</label><caption><p>Chaetotaxy of tergites (holotype in brackets).</p></caption><table id="TID0EOQCI" rules="all"><tbody><tr><td rowspan="1" colspan="1">
                        <bold>No. of tergites</bold>
                      </td><td rowspan="1" colspan="1">
                        <bold>lateromarginal</bold>
                      </td><td rowspan="1" colspan="1">
                        <bold>Inserted seta</bold>
                      </td><td rowspan="1" colspan="1">
                        <bold>Central setae</bold>
                      </td><td rowspan="1" colspan="1">
                        <bold>Other setae</bold>
                      </td></tr><tr><td rowspan="1" colspan="1">1<sup>st</sup></td><td rowspan="1" colspan="1"/><td rowspan="1" colspan="1"/><td rowspan="1" colspan="1"/><td rowspan="1" colspan="1"/></tr><tr><td rowspan="1" colspan="1">2<sup>nd</sup></td><td rowspan="1" colspan="1">7–8 (8)</td><td rowspan="1" colspan="1">1–2 (2)</td><td rowspan="1" colspan="1">2 (2)</td><td rowspan="1" colspan="1">9–12 (9)</td></tr><tr><td rowspan="1" colspan="1">3<sup>rd</sup></td><td rowspan="1" colspan="1">8–9 (9)</td><td rowspan="1" colspan="1">2 (2)</td><td rowspan="1" colspan="1">2–3 (3)</td><td rowspan="1" colspan="1">17–28 (17)</td></tr><tr><td rowspan="1" colspan="1">4<sup>th</sup></td><td rowspan="1" colspan="1">6–7 (7)</td><td rowspan="1" colspan="1">1 (1)</td><td rowspan="1" colspan="1">3–4 (4)</td><td rowspan="1" colspan="1">11–16 (16)</td></tr><tr><td rowspan="1" colspan="1">5<sup>th</sup></td><td rowspan="1" colspan="1">6–7 (7)</td><td rowspan="1" colspan="1">1–2 (2)</td><td rowspan="1" colspan="1">4–7 (7)</td><td rowspan="1" colspan="1">15–17 (17)</td></tr><tr><td rowspan="1" colspan="1">6<sup>th</sup></td><td rowspan="1" colspan="1">8–11 (11)</td><td rowspan="1" colspan="1">2 (2)</td><td rowspan="1" colspan="1">3–5 (5)</td><td rowspan="1" colspan="1">26–36 (36)</td></tr><tr><td rowspan="1" colspan="1">7<sup>th</sup></td><td rowspan="1" colspan="1">6–7 (6–7)</td><td rowspan="1" colspan="1">1–2 (2)</td><td rowspan="1" colspan="1">3–5 (5)</td><td rowspan="1" colspan="1">15–18 (18)</td></tr><tr><td rowspan="1" colspan="1">8<sup>th</sup></td><td rowspan="1" colspan="1">6–8 (8)</td><td rowspan="1" colspan="1">1–2 (2)</td><td rowspan="1" colspan="1">4–5 (5)</td><td rowspan="1" colspan="1">13–15 (15)</td></tr><tr><td rowspan="1" colspan="1">9<sup>th</sup></td><td rowspan="1" colspan="1">9–12 (11–12)</td><td rowspan="1" colspan="1">1–2 (2)</td><td rowspan="1" colspan="1">4 (4)</td><td rowspan="1" colspan="1">28–36 (36)</td></tr><tr><td rowspan="1" colspan="1">10<sup>th</sup></td><td rowspan="1" colspan="1">6–7 (7)</td><td rowspan="1" colspan="1">1–2 (1–2)</td><td rowspan="1" colspan="1">4–5 (5)</td><td rowspan="1" colspan="1">14–17 (17)</td></tr><tr><td rowspan="1" colspan="1">11<sup>th</sup></td><td rowspan="1" colspan="1">6–7 (7)</td><td rowspan="1" colspan="1">2 (2)</td><td rowspan="1" colspan="1">4 (4)</td><td rowspan="1" colspan="1">13–15 (15)</td></tr><tr><td rowspan="1" colspan="1">12<sup>th</sup></td><td rowspan="1" colspan="1">8–10 (10)</td><td rowspan="1" colspan="1">1–2 (2)</td><td rowspan="1" colspan="1">4 (4)</td><td rowspan="1" colspan="1">22–33 (33)</td></tr><tr><td rowspan="1" colspan="1">13<sup>th</sup></td><td rowspan="1" colspan="1">6–7 (6)</td><td rowspan="1" colspan="1">1–2 (2)</td><td rowspan="1" colspan="1">3–6 (6)</td><td rowspan="1" colspan="1">12–14 (14)</td></tr><tr><td rowspan="1" colspan="1">14<sup>th</sup></td><td rowspan="1" colspan="1">13–18 (18)*</td><td rowspan="1" colspan="1"/><td rowspan="1" colspan="1"/><td rowspan="1" colspan="1">7–15 (15)</td></tr><tr><td rowspan="1" colspan="1">15<sup>th</sup></td><td rowspan="1" colspan="1">7–9 (8–9)</td><td rowspan="1" colspan="1">1–2 (1)</td><td rowspan="1" colspan="1">2–4 (4)</td><td rowspan="1" colspan="1">18–26 (26)</td></tr><tr><td rowspan="1" colspan="1">16<sup>th</sup></td><td rowspan="1" colspan="1">10–15 (15)*</td><td rowspan="1" colspan="1"/><td rowspan="1" colspan="1"/><td rowspan="1" colspan="1">6–8 (8)</td></tr><tr><td rowspan="1" colspan="1">17<sup>th</sup></td><td rowspan="1" colspan="1"/><td rowspan="1" colspan="1"/><td rowspan="1" colspan="1"/><td rowspan="1" colspan="1">32–44 (44)</td></tr></tbody></table><table-wrap-foot><fn><p>Note: * – marginal setae.</p></fn></table-wrap-foot></table-wrap><p><italic>Legs.</italic> 1<sup>st</sup> pair of legs reduced to two small hairy cupules, each with two long setae (Fig. <xref ref-type="fig" rid="F3">3G</xref>). Basal areas of legs 2–12 each with 5–7 setae. Leg 12 about 0.1 times the length of the body, about same length like head. Trochanter distinctly longer than wide (70–83 μm, 40–50 μm), with 7 or 8 subequal setae. Femur <abbrev xmlns:xlink="http://www.w3.org/1999/xlink" xlink:title="apical seta" id="ABBRID0EWXAI" xlink:type="simple">as</abbrev> long <abbrev xmlns:xlink="http://www.w3.org/1999/xlink" xlink:title="apical seta" id="ABBRID0E1XAI" xlink:type="simple">as</abbrev> wide (38–43 μm, <!--PageBreak -->35–40 μm), with 5 setae and one of them (22 μm) distinctly longer than others (12–18 μm); trochanter and femur pubescent dorsally, ventrally with cuticular thickenings in pattern of large scales. Tibia nearly 2 times longer than wide (50–60 μm, 27–30 μm), with 6 dorsal setae and longest one nearly the same length <abbrev xmlns:xlink="http://www.w3.org/1999/xlink" xlink:title="apical seta" id="ABBRID0EAYAI" xlink:type="simple">as</abbrev> greatest diameter of tibia (21–30 μm). Tarsus subcylindrical, about 3.5 times <abbrev xmlns:xlink="http://www.w3.org/1999/xlink" xlink:title="apical seta" id="ABBRID0EEYAI" xlink:type="simple">as</abbrev> long <abbrev xmlns:xlink="http://www.w3.org/1999/xlink" xlink:title="apical seta" id="ABBRID0EIYAI" xlink:type="simple">as</abbrev> wide (68–75 μm, 20 μm) with 5 dorsal setae: 3 straight and protruding, 2 curved and depressed; longest setae (20–22 μm) about same length of greatest width of podomere; 2 ventral setae inserted near claw distinctly shorter than dorsal ones. Claws curved, anterior one somewhat longer and broader than posterior one, the latter more curved than the former (Fig. <xref ref-type="fig" rid="F4">4G</xref>). All legs covered with dense pubescences except areas with cuticular thickenings.</p><p><italic>Coxal sacs</italic> present at bases of 3<sup>rd</sup>–9<sup>th</sup> pairs of legs, fully developed, each with 4 setae on surface (Fig. <xref ref-type="fig" rid="F3">3G</xref>).</p><p><italic>Styli</italic> present at base of 3<sup>rd</sup>–12<sup>th</sup> pairs of legs, subconical (length 5–8 μm, width 3–4 μm), basal part with straight hairs; distal quarter hairless and blunt (3–4 μm) (Figs <xref ref-type="fig" rid="F3">3G</xref>, <xref ref-type="fig" rid="F4">4F</xref>).</p><p><italic><tp:taxon-name><tp:taxon-name-part taxon-name-part-type="genus" reg="Sense">Sense</tp:taxon-name-part><tp:taxon-name-part taxon-name-part-type="species" reg="calicles">calicles</tp:taxon-name-part></tp:taxon-name></italic> with smooth margin to pit, about same length <abbrev xmlns:xlink="http://www.w3.org/1999/xlink" xlink:title="apical seta" id="ABBRID0EZZAI" xlink:type="simple">as</abbrev> outer diameter (28–30 μm, 26–30 μm). Sensory seta inserted in cup center, extremely long, length 170–180 μm, at least 5.5 times longer than other two lateral setae (20–24 μm, 13–20 μm respectively) inserted at edge of cup.</p><p><italic>Cerci</italic> subuliform, about 0.7 of head length and leg 12, length at least three times <abbrev xmlns:xlink="http://www.w3.org/1999/xlink" xlink:title="apical seta" id="ABBRID0EG1AI" xlink:type="simple">as</abbrev> long <abbrev xmlns:xlink="http://www.w3.org/1999/xlink" xlink:title="apical seta" id="ABBRID0EK1AI" xlink:type="simple">as</abbrev> its greatest width (150–188 μm, 45–58 μm), moderately covered with subequal length and slightly curved setae, with longest (25–28 μm) at least half of greatest width of cerci, terminal area (24–28 μm) short, circled by 6–8 layers of curved ridges. Terminal setae length 25 μm (Fig. <xref ref-type="fig" rid="F4">4H</xref>).</p><!--PageBreak --></tp:treatment-sec><tp:treatment-sec sec-type="etymology" id="SECID0ET1AI"><title>Etymology.</title><p>We dedicate this new species in honor of the late Professor Zhong Yang (1964–2017) who was an eminent botanist from Fudan University, for his great contribution to the knowledge of flora and biodiversity of Tibet.</p></tp:treatment-sec><tp:treatment-sec sec-type="distribution" id="SECID0EY1AI"><title>Distribution.</title><p>Known only from the type locality.</p></tp:treatment-sec><tp:treatment-sec sec-type="remarks" id="SECID0E41AI"><title>Remarks.</title><p><italic><tp:taxon-name><tp:taxon-name-part taxon-name-part-type="genus" reg="Symphylella">Symphylella</tp:taxon-name-part><tp:taxon-name-part taxon-name-part-type="species" reg="zhongi">zhongi</tp:taxon-name-part></tp:taxon-name></italic> sp. n. is most similar to <italic><tp:taxon-name><tp:taxon-name-part taxon-name-part-type="genus" reg="Symphylella">S.</tp:taxon-name-part><tp:taxon-name-part taxon-name-part-type="species" reg="multisetosa">multisetosa</tp:taxon-name-part></tp:taxon-name></italic> Scheller, 1971 in the shape of the Tömösváry organ, <abbrev xmlns:xlink="http://www.w3.org/1999/xlink" xlink:title="apical seta" id="ABBRID0EZ2AI" xlink:type="simple">as</abbrev> well <abbrev xmlns:xlink="http://www.w3.org/1999/xlink" xlink:title="apical seta" id="ABBRID0E42AI" xlink:type="simple">as</abbrev> the shape and chaetotaxy of the tergites 1–4, 1<sup>st</sup> leg, but it deviates distinctly in the shape of the ends of the processes (with ovoid swollen ends in <italic><tp:taxon-name><tp:taxon-name-part taxon-name-part-type="genus" reg="Symphylella">S.</tp:taxon-name-part><tp:taxon-name-part taxon-name-part-type="species" reg="zhongi">zhongi</tp:taxon-name-part></tp:taxon-name></italic> sp. n. vs without ovoid swollen ends in <italic><tp:taxon-name><tp:taxon-name-part taxon-name-part-type="genus" reg="Symphylella">S.</tp:taxon-name-part><tp:taxon-name-part taxon-name-part-type="species" reg="multisetosa">multisetosa</tp:taxon-name-part></tp:taxon-name></italic>), chaetotaxy of the cerci (most setae subequal length and slightly curved in <italic><tp:taxon-name><tp:taxon-name-part taxon-name-part-type="genus" reg="Symphylella">S.</tp:taxon-name-part><tp:taxon-name-part taxon-name-part-type="species" reg="zhongi">zhongi</tp:taxon-name-part></tp:taxon-name></italic> sp. n. vs long, straight, erect setae on dorsal, ventral, and outer sides of cerci arranged in one or two rows in <italic><tp:taxon-name><tp:taxon-name-part taxon-name-part-type="genus" reg="Symphylella">S.</tp:taxon-name-part><tp:taxon-name-part taxon-name-part-type="species" reg="multisetosa">multisetosa</tp:taxon-name-part></tp:taxon-name></italic>). It is also similar to <italic><tp:taxon-name><tp:taxon-name-part taxon-name-part-type="genus" reg="Symphylella">S.</tp:taxon-name-part><tp:taxon-name-part taxon-name-part-type="species" reg="simplex">simplex</tp:taxon-name-part></tp:taxon-name></italic> (Hansen, 1903) in the shape and chaetotaxy of first two tergites, sensory organs of antennal segments and 1<sup>st</sup> leg, but differs in the shape of 1<sup>st</sup>antennal segment (moderate in <italic><tp:taxon-name><tp:taxon-name-part taxon-name-part-type="genus" reg="Symphylella">S.</tp:taxon-name-part><tp:taxon-name-part taxon-name-part-type="species" reg="zhongi">zhongi</tp:taxon-name-part></tp:taxon-name></italic> sp. n. vs very short in <italic><tp:taxon-name><tp:taxon-name-part taxon-name-part-type="genus" reg="Symphylella">S.</tp:taxon-name-part><tp:taxon-name-part taxon-name-part-type="species" reg="simplex">simplex</tp:taxon-name-part></tp:taxon-name></italic>), chaetatoxy of 3<sup>rd</sup> tergite (8 or 9 lateromarginal setae in <italic><tp:taxon-name><tp:taxon-name-part taxon-name-part-type="genus" reg="Symphylella">S.</tp:taxon-name-part><tp:taxon-name-part taxon-name-part-type="species" reg="zhongi">zhongi</tp:taxon-name-part></tp:taxon-name></italic> sp. n. vs 11 or 12 in <italic><tp:taxon-name><tp:taxon-name-part taxon-name-part-type="genus" reg="Symphylella">S.</tp:taxon-name-part><tp:taxon-name-part taxon-name-part-type="species" reg="simplex">simplex</tp:taxon-name-part></tp:taxon-name></italic>) and 4<sup>th</sup> tergite (6 or 7 lateromarginal setae in <italic><tp:taxon-name><tp:taxon-name-part taxon-name-part-type="genus" reg="Symphylella">S.</tp:taxon-name-part><tp:taxon-name-part taxon-name-part-type="species" reg="zhongi">zhongi</tp:taxon-name-part></tp:taxon-name></italic> sp. n. vs 8 in <italic><tp:taxon-name><tp:taxon-name-part taxon-name-part-type="genus" reg="Symphylella">S.</tp:taxon-name-part><tp:taxon-name-part taxon-name-part-type="species" reg="simplex">simplex</tp:taxon-name-part></tp:taxon-name></italic>), chaetotaxy of cerci (8–10 longish setae protruding, others short and depressed in <italic><tp:taxon-name><tp:taxon-name-part taxon-name-part-type="genus" reg="Symphylella">S.</tp:taxon-name-part><tp:taxon-name-part taxon-name-part-type="species" reg="simplex">simplex</tp:taxon-name-part></tp:taxon-name></italic>).</p><p>The new species is compared with similar species in Table <xref ref-type="table" rid="T7">7</xref>.</p><table-wrap id="T7" position="float" orientation="portrait"><label>Table 7.</label><caption><p>Comparison of <italic><tp:taxon-name><tp:taxon-name-part taxon-name-part-type="genus" reg="Symphylella">S.</tp:taxon-name-part><tp:taxon-name-part taxon-name-part-type="species" reg="macropora">macropora</tp:taxon-name-part></tp:taxon-name></italic> sp. n., <italic><tp:taxon-name><tp:taxon-name-part taxon-name-part-type="genus" reg="Symphylella">S.</tp:taxon-name-part><tp:taxon-name-part taxon-name-part-type="species" reg="zhongi">zhongi</tp:taxon-name-part></tp:taxon-name></italic> sp. n. and the similar species.</p></caption><table id="TID0EOADI" rules="all"><tbody><tr><td rowspan="1" colspan="1">
                        <bold>Characters</bold>
                      </td><td rowspan="1" colspan="1">
                        <bold><italic><tp:taxon-name><tp:taxon-name-part taxon-name-part-type="genus" reg="Symphylella">S.</tp:taxon-name-part><tp:taxon-name-part taxon-name-part-type="species" reg="macropora">macropora</tp:taxon-name-part></tp:taxon-name></italic> sp. n.</bold>
                      </td><td rowspan="1" colspan="1"><bold><italic><tp:taxon-name><tp:taxon-name-part taxon-name-part-type="genus" reg="Symphylella">S.</tp:taxon-name-part><tp:taxon-name-part taxon-name-part-type="species" reg="javanens">javanens</tp:taxon-name-part></tp:taxon-name></italic></bold>is</td><td rowspan="1" colspan="1">
                        <bold><italic><tp:taxon-name>
                              <tp:taxon-name-part taxon-name-part-type="genus" reg="Symphylella">S.</tp:taxon-name-part>
                              <tp:taxon-name-part taxon-name-part-type="species" reg="asiatica">asiatica</tp:taxon-name-part>
                            </tp:taxon-name></italic></bold>
                      </td><td rowspan="1" colspan="1">
                        <bold><italic><tp:taxon-name><tp:taxon-name-part taxon-name-part-type="genus" reg="Symphylella">S.</tp:taxon-name-part><tp:taxon-name-part taxon-name-part-type="species" reg="zhongi">zhongi</tp:taxon-name-part></tp:taxon-name></italic> sp. n.</bold>
                      </td><td rowspan="1" colspan="1">
                        <bold><italic><tp:taxon-name>
                              <tp:taxon-name-part taxon-name-part-type="genus" reg="Symphylella">S.</tp:taxon-name-part>
                              <tp:taxon-name-part taxon-name-part-type="species" reg="multisetosa">multisetosa</tp:taxon-name-part>
                            </tp:taxon-name></italic></bold>
                      </td><td rowspan="1" colspan="1">
                        <bold><italic><tp:taxon-name>
                              <tp:taxon-name-part taxon-name-part-type="genus" reg="Symphylella">S.</tp:taxon-name-part>
                              <tp:taxon-name-part taxon-name-part-type="species" reg="simplex">simplex</tp:taxon-name-part>
                            </tp:taxon-name></italic></bold>
                      </td></tr><tr><td rowspan="1" colspan="1">Tömösváry organ</td><td rowspan="1" colspan="1">Oval, with large and elongated oval openings</td><td rowspan="1" colspan="1">Subspherical, openings middle size and flat</td><td rowspan="1" colspan="1">Openings small</td><td rowspan="1" colspan="1">Globular, openings small and roundish</td><td rowspan="1" colspan="1">Opening small</td><td rowspan="1" colspan="1">Opening moderate size</td></tr><tr><td rowspan="1" colspan="1">Central rod</td><td rowspan="1" colspan="1">Both anterior and posterior portions distinct</td><td rowspan="1" colspan="1">Anterior half and anterior branches very thin with traces</td><td rowspan="1" colspan="1">Both anterior and posterior portions distinct</td><td rowspan="1" colspan="1">Both anterior and posterior portions distinct</td><td rowspan="1" colspan="1">Both anterior and posterior portions distinct</td><td rowspan="1" colspan="1">Both anterior and posterior portions distinct</td></tr><tr><td rowspan="1" colspan="1">Processes on tergites 2–4</td><td rowspan="1" colspan="1">Broad</td><td rowspan="1" colspan="1">Broad</td><td rowspan="1" colspan="1">Broad</td><td rowspan="1" colspan="1">Slender</td><td rowspan="1" colspan="1">Slender</td><td rowspan="1" colspan="1">Slender</td></tr><tr><td rowspan="1" colspan="1">Stylus</td><td rowspan="1" colspan="1">Apex blunt</td><td rowspan="1" colspan="1">Apex truncate</td><td rowspan="1" colspan="1">Short</td><td rowspan="1" colspan="1">Apex blunt</td><td rowspan="1" colspan="1">Slender</td><td rowspan="1" colspan="1">?</td></tr><tr><td rowspan="1" colspan="1">Mushroom-shaped organs on antenna</td><td rowspan="1" colspan="1">Absent</td><td rowspan="1" colspan="1">?</td><td rowspan="1" colspan="1">?</td><td rowspan="1" colspan="1">Present</td><td rowspan="1" colspan="1">?</td><td rowspan="1" colspan="1">?</td></tr><tr><td rowspan="1" colspan="1">End of processes</td><td rowspan="1" colspan="1">Without swollen ends</td><td rowspan="1" colspan="1">With small glabrous triangular or ovoid swollen ends</td><td rowspan="1" colspan="1">with small swollen ends</td><td rowspan="1" colspan="1">With ovoid swollen ends</td><td rowspan="1" colspan="1">Without swollen ends</td><td rowspan="1" colspan="1">With small swollen ends</td></tr><tr><td rowspan="1" colspan="1">Setae of cerci</td><td rowspan="1" colspan="1">Subequal length and slightly curved</td><td rowspan="1" colspan="1">Mainly short, thin, slightly curved</td><td rowspan="1" colspan="1">Long and erect setae on dorsal, ventral and outer sides arranged in 1 or 2 rows</td><td rowspan="1" colspan="1">Subequal length and slightly curved</td><td rowspan="1" colspan="1">Long, straight , erect setae on dorsal, ventral and outer sides arranged in 1 or2 rows</td><td rowspan="1" colspan="1">8–10 longish setae protruding, others short and depressed</td></tr></tbody></table></table-wrap><p>The 43 species of the genus <italic><tp:taxon-name><tp:taxon-name-part taxon-name-part-type="genus" reg="Symphylella">Symphylella</tp:taxon-name-part></tp:taxon-name></italic> can be distinguished by the following key, but six species (<italic><tp:taxon-name><tp:taxon-name-part taxon-name-part-type="genus" reg="Symphylella">Symphylella</tp:taxon-name-part><tp:taxon-name-part taxon-name-part-type="species" reg="natala">natala</tp:taxon-name-part></tp:taxon-name></italic> Hilton, 1938, <italic><tp:taxon-name><tp:taxon-name-part taxon-name-part-type="genus" reg="Symphylella">Symphylella</tp:taxon-name-part><tp:taxon-name-part taxon-name-part-type="species" reg="vaca">vaca</tp:taxon-name-part></tp:taxon-name></italic> Hilton, 1938, <italic><tp:taxon-name><tp:taxon-name-part taxon-name-part-type="genus" reg="Symphylella">Symphylella</tp:taxon-name-part><tp:taxon-name-part taxon-name-part-type="species" reg="elongata">elongata</tp:taxon-name-part></tp:taxon-name></italic> Scheller, 1952, <italic><tp:taxon-name><tp:taxon-name-part taxon-name-part-type="genus" reg="Symphylella">Symphylella</tp:taxon-name-part><tp:taxon-name-part taxon-name-part-type="species" reg="foucquei">foucquei</tp:taxon-name-part></tp:taxon-name></italic> Jupeau, 1954, <italic><tp:taxon-name><tp:taxon-name-part taxon-name-part-type="genus" reg="Symphylella">Symphylella</tp:taxon-name-part><tp:taxon-name-part taxon-name-part-type="species" reg="maorica">maorica</tp:taxon-name-part></tp:taxon-name></italic> Adam &amp; Burtel, 1956, and <italic><tp:taxon-name><tp:taxon-name-part taxon-name-part-type="genus" reg="Symphylella">Symphylella</tp:taxon-name-part></tp:taxon-name></italic> sp. Rochaix, 1956), which have very brief original descriptions, are not included.</p><!--PageBreak --></tp:treatment-sec></tp:taxon-treatment>
